# Supplementary material for: 2-(4-Fluoro­phen­yl)-4-(thio­phen-2-yl)-2,3-di­hydro-1,5-benzothia­zepine
Source: Acta Crystallogr Sect E Struct Rep Online. 2013 Oct 5;69(Pt 11):o1608. doi: 10.1107/S1600536813025889 (PMC3919547; doi:10.1107/S1600536813025889)
Supplement: Supplementary file 1 [file e-69-o1608-sup1.cif]

##############################################################################
#                                                                            #
# This CIF contains the data in a paper accepted for publication in          #
# Acta Crystallographica Section E. It conforms to the requirements of       #
# Notes for Authors for Acta Crystallographica Section E, and has been       #
# peer reviewed under the auspices of the IUCr Commission on Journals.       #
#                                                                            #
# Full details of the Crystallographic Information File format               #
# are given in the paper "The Crystallographic Information File (CIF):       #
# a New Standard Archive File for Crystallography" by S. R. Hall, F. H.      #
# Allen and I. D. Brown [Acta Cryst. (1991), A47, 655-685].                  #
#                                                                            #
# The current version of the core CIF dictionary is obtainable from          #
# ftp://ftp.iucr.org/pub/cif_core.dic.                                       #
#                                                                            #
# Software is freely available for graphical display of the structure(s)     #
# in this CIF. For information consult the CIF software page                 #
# http://www.iucr.org/resources/cif/software.                                #
#                                                                            #
# This file may be used for bona fide research purposes within the           #
# scientific community so long as proper attribution is given to the journal # 
# article from which it was obtained.                                        #
#                                                                            #
##############################################################################
data_I
_audit_creation_method     'PLATON <TABLE ACC> option'
_journal_date_recd_electronic     2013-09-16
_journal_date_accepted     2013-09-19
_journal_name_full     'Acta Crystallographica, Section E'
_journal_year     2013
_journal_volume     69
_journal_issue     11
_journal_page_first     o1608
_journal_page_last     o1608
_journal_paper_category     QO
_journal_paper_doi     10.1107/S1600536813025889
_journal_coeditor_code     JJ2176
_publ_contact_author_name
;
'Dr. Lokanath N. K.'
;
_publ_contact_author_address
;
Department of Studies in Physics
Manasagangotri
University of Mysore
Mysore 570 006
INDIA
;
_publ_contact_author_email     'lokanath@physics.uni-mysore.ac.in'
_publ_contact_author_fax     '+91-821-2419333'
_publ_contact_author_phone     '+91-821-2419610'
_publ_section_title
;
2-(4-Fluorophenyl)-4-(thiophen-2-yl)-2,3-dihydro-1,5-benzothiazepine
;
loop_
    _publ_author_name
    _publ_author_address
    'Manjula, M.'
;
Department of Studies in Physics
Manasagangotri,
University of Mysore,
Mysore, India 570 006
;
    'Manjunath, B. C.'
;
Department of Studies in Physics
Manasagangotri,
University of Mysore,
Mysore, India 570 006
;
    'Renuka, N.'
;
Post Graduate Department of Chemistry
Yuvaraja's College,
University of Mysore,
Mysore, India 570 006
;
    'Ajay Kumar, K.'
;
Post Graduate Department of Chemistry
Yuvaraja's College,
University of Mysore,
Mysore, India 570 006
;
    'Lokanath, N. K.'
;
Department of Studies in Physics
Manasagangotri,
University of Mysore,
Mysore, India 570 006
;
_database_code_depnum_ccdc_archive     'CCDC 962055'
_chemical_name_systematic
;
2-(4-Fluorophenyl)-4-(thiophen-2-yl)-2,3-dihydro-1,5-benzothiazepine
;
_chemical_formula_moiety     'C19 H14 F N S2'
_chemical_formula_sum     'C19 H14 F N S2'
_chemical_formula_iupac     'C19 H14 F N S2'
_chemical_formula_weight     339.43
_chemical_melting_point     ?
_shelx_space_group_comment
;
The symmetry employed for this shelxl refinement is uniquely defined
by the following loop, which should always be used as a source of
symmetry information in preference to the above space-group names.
They are only intended as comments.
;
_space_group_crystal_system     monoclinic
_space_group_name_H-M_alt     'C 1 2/c 1'
_space_group_name_Hall     '-C 2yc'
loop_
    _space_group_symop_operation_xyz
    'x, y, z'
    '-x, y, -z+1/2'
    'x+1/2, y+1/2, z'
    '-x+1/2, y+1/2, -z+1/2'
    '-x, -y, -z'
    'x, -y, z-1/2'
    '-x+1/2, -y+1/2, -z'
    'x+1/2, -y+1/2, z-1/2'
_cell_length_a     26.1463(17)
_cell_length_b     12.3091(8)
_cell_length_c     10.1776(7)
_cell_angle_alpha     90
_cell_angle_beta     101.383(4)
_cell_angle_gamma     90
_cell_volume     3211.1(4)
_cell_formula_units_Z     8
_cell_measurement_reflns_used     11356
_cell_measurement_theta_min     64.67
_cell_measurement_theta_max     3.98
_cell_measurement_temperature     293(2)
_exptl_crystal_description     needle
_exptl_crystal_colour     'light yellow'
_exptl_crystal_size_max     0.24
_exptl_crystal_size_mid     0.22
_exptl_crystal_size_min     0.16
_exptl_crystal_density_diffrn     1.404
_exptl_crystal_density_meas     ?
_exptl_crystal_density_method     ?
_exptl_crystal_F_000     1408
_exptl_absorpt_coefficient_mu     3.071
_exptl_absorpt_correction_type     multi-scan
_exptl_absorpt_process_details     '(SADABS; Bruker, 2013)'
_shelx_estimated_absorpt_T_min     ?
_shelx_estimated_absorpt_T_max     ?
_exptl_absorpt_correction_T_min     0.502
_exptl_absorpt_correction_T_max     0.612
_exptl_special_details
;
^1^H NMR (CDCl~3~): \d1.82 (d, 1H, C3---H), 2.12 (d, 1H, C3---H), 3.80 (d, 1H,
C2---H), 7.20 (dd, 2H, Ar---H), 7.28 (dd, 2H, Ar---H), 7.18 (t, 1H, C4---H 5 m
ring), 7.46 (d, 1H, C3---H 5 m ring), 7.72 (d, 1H, C5---H 5 m ring),
7.32--7.46 (m, 4H, Ar---H).
;
_diffrn_ambient_temperature     293(2)
_diffrn_radiation_type     CuK\a
_diffrn_radiation_wavelength     1.54178
_diffrn_radiation_monochromator     'Helios multilayer optics'
_diffrn_measurement_device_type     'Bruker X8 Proteum'
_diffrn_measurement_method     '\f and \w scans'
_diffrn_detector_area_resol_mean     10.7
_diffrn_reflns_number     11355
_diffrn_reflns_av_R_equivalents     0.0541
_diffrn_reflns_theta_min     3.984
_diffrn_reflns_theta_max     64.673
_diffrn_reflns_theta_full     67.679
_diffrn_measured_fraction_theta_max     0.976
_diffrn_measured_fraction_theta_full     0.910
_diffrn_reflns_limit_h_min     -30
_diffrn_reflns_limit_h_max     30
_diffrn_reflns_limit_k_min     -13
_diffrn_reflns_limit_k_max     14
_diffrn_reflns_limit_l_min     -9
_diffrn_reflns_limit_l_max     11
_refine_special_details     ?
_reflns_number_total     2647
_reflns_number_gt     2037
_reflns_threshold_expression     'I > 2\s(I)'
_refine_ls_structure_factor_coef     Fsqd
_refine_ls_matrix_type     full
_refine_ls_R_factor_all     0.0625
_refine_ls_R_factor_gt     0.0465
_refine_ls_wR_factor_gt     0.1239
_refine_ls_wR_factor_ref     0.1341
_refine_ls_goodness_of_fit_ref     1.053
_refine_ls_restrained_S_all     1.053
_refine_ls_number_reflns     2647
_refine_ls_number_parameters     209
_refine_ls_number_restraints     0
_refine_ls_hydrogen_treatment     constr
_refine_ls_weighting_scheme     calc
_refine_ls_weighting_details
              'w=1/[\s^2^(Fo^2^)+(0.0710P)^2^+1.8964P] where P=(Fo^2^+2Fc^2^)/3'
_atom_sites_solution_hydrogens     geom
_atom_sites_solution_primary     direct
_atom_sites_solution_secondary     ?
_refine_ls_shift/su_max     0.000
_refine_ls_shift/su_mean     0.000
_refine_diff_density_max     0.244
_refine_diff_density_min     -0.292
_refine_ls_extinction_method     SHELXL
_refine_ls_extinction_coef     0.00022(8)
_refine_ls_extinction_expression
                                  'Fc^*^=kFc[1+0.001xFc^2^\l^3^/sin(2\q)]^-1/4^'
loop_
    _atom_type_symbol
    _atom_type_description
    _atom_type_scat_dispersion_real
    _atom_type_scat_dispersion_imag
    _atom_type_scat_source
    'C' 'C' 0.0181 0.0091
                         'International Tables Vol C Tables 4.2.6.8 and 6.1.1.4'
    'H' 'H' 0.0000 0.0000
                         'International Tables Vol C Tables 4.2.6.8 and 6.1.1.4'
    'N' 'N' 0.0311 0.0180
                         'International Tables Vol C Tables 4.2.6.8 and 6.1.1.4'
    'F' 'F' 0.0727 0.0534
                         'International Tables Vol C Tables 4.2.6.8 and 6.1.1.4'
    'S' 'S' 0.3331 0.5567
                         'International Tables Vol C Tables 4.2.6.8 and 6.1.1.4'
_computing_data_collection     'APEX2 (Bruker, 2013)'
_computing_cell_refinement     'SAINT (Bruker, 2013)'
_computing_data_reduction     'SAINT (Bruker, 2013)'
_computing_structure_solution     'SHELXS97 (Sheldrick, 2008)'
_computing_structure_refinement     'SHELXL97 (Sheldrick, 2008)'
_computing_molecular_graphics     'XP in SHELXTL (Sheldrick, 2008)'
_computing_publication_material     'Olex2 (Dolomanov <i>et al.</i>, 2009)'
loop_
    _atom_site_type_symbol
    _atom_site_label
    _atom_site_fract_x
    _atom_site_fract_y
    _atom_site_fract_z
    _atom_site_U_iso_or_equiv
    _atom_site_adp_type
    _atom_site_calc_flag
    _atom_site_occupancy
    _atom_site_disorder_assembly
    _atom_site_disorder_group
    S S1 0.42843(3) 0.03004(6) 0.65079(8) 0.0534(3) Uani d 1 . .
    S S2 0.22949(3) -0.03765(7) 0.72781(9) 0.0592(3) Uani d 1 . .
    F F1 0.45335(9) 0.47959(17) 0.3082(2) 0.0811(6) Uani d 1 . .
    N N1 0.31778(8) -0.09171(18) 0.5962(2) 0.0434(5) Uani d 1 . .
    C C1 0.30635(10) 0.0103(2) 0.5851(3) 0.0421(6) Uani d 1 . .
    C C2 0.33154(10) 0.0903(2) 0.5056(3) 0.0446(7) Uani d 1 . .
    H H2A 0.3072 0.1485 0.4743 0.054 Uiso calc 1 . .
    H H2B 0.3398 0.0541 0.4278 0.054 Uiso calc 1 . .
    C C3 0.38127(10) 0.1381(2) 0.5894(3) 0.0434(6) Uani d 1 . .
    H H3 0.3716 0.1717 0.6683 0.052 Uiso calc 1 . .
    C C4 0.40778(10) -0.0855(2) 0.5505(3) 0.0423(6) Uani d 1 . .
    C C5 0.35838(10) -0.1337(2) 0.5390(3) 0.0409(6) Uani d 1 . .
    C C6 0.34956(11) -0.2345(2) 0.4772(3) 0.0471(7) Uani d 1 . .
    H H6 0.3170 -0.2671 0.4692 0.056 Uiso calc 1 . .
    C C7 0.38840(12) -0.2870(3) 0.4272(3) 0.0543(8) Uani d 1 . .
    H H7 0.3818 -0.3545 0.3862 0.065 Uiso calc 1 . .
    C C8 0.43681(13) -0.2397(3) 0.4380(3) 0.0588(8) Uani d 1 . .
    H H8 0.4630 -0.2755 0.4053 0.071 Uiso calc 1 . .
    C C9 0.44617(11) -0.1395(3) 0.4974(3) 0.0515(8) Uani d 1 . .
    H H9 0.4786 -0.1070 0.5024 0.062 Uiso calc 1 . .
    C C10 0.26577(10) 0.0500(2) 0.6544(3) 0.0448(7) Uani d 1 . .
    C C11 0.25218(11) 0.1577(2) 0.6726(3) 0.0499(7) Uani d 1 . .
    H H11 0.2670 0.2175 0.6384 0.060 Uiso calc 1 . .
    C C12 0.21274(13) 0.1639(3) 0.7503(4) 0.0642(9) Uani d 1 . .
    H H12 0.1992 0.2290 0.7748 0.077 Uiso calc 1 . .
    C C13 0.19709(12) 0.0656(3) 0.7849(4) 0.0641(9) Uani d 1 . .
    H H13 0.1713 0.0555 0.8348 0.077 Uiso calc 1 . .
    C C14 0.40372(10) 0.2271(2) 0.5150(3) 0.0406(6) Uani d 1 . .
    C C15 0.41640(11) 0.2101(2) 0.3910(3) 0.0473(7) Uani d 1 . .
    H H15 0.4136 0.1406 0.3544 0.057 Uiso calc 1 . .
    C C16 0.43319(11) 0.2941(3) 0.3206(3) 0.0515(7) Uani d 1 . .
    H H16 0.4410 0.2823 0.2365 0.062 Uiso calc 1 . .
    C C17 0.43805(12) 0.3947(3) 0.3772(3) 0.0526(7) Uani d 1 . .
    C C18 0.42809(14) 0.4155(3) 0.5015(3) 0.0601(8) Uani d 1 . .
    H H18 0.4329 0.4845 0.5391 0.072 Uiso calc 1 . .
    C C19 0.41050(13) 0.3301(2) 0.5697(3) 0.0533(8) Uani d 1 . .
    H H19 0.4031 0.3424 0.6542 0.064 Uiso calc 1 . .
loop_
    _atom_site_aniso_label
    _atom_site_aniso_U_11
    _atom_site_aniso_U_22
    _atom_site_aniso_U_33
    _atom_site_aniso_U_12
    _atom_site_aniso_U_13
    _atom_site_aniso_U_23
    S1 0.0529(4) 0.0427(5) 0.0573(5) -0.0034(3) -0.0069(3) 0.0079(3)
    S2 0.0529(4) 0.0507(5) 0.0772(6) -0.0008(3) 0.0207(4) -0.0009(4)
    F1 0.1102(16) 0.0648(13) 0.0754(14) -0.0166(12) 0.0354(12) 0.0212(11)
    N1 0.0461(11) 0.0348(12) 0.0509(14) -0.0007(10) 0.0135(10) -0.0027(11)
    C1 0.0417(13) 0.0372(15) 0.0453(16) -0.0003(11) 0.0037(12) -0.0011(12)
    C2 0.0483(14) 0.0363(15) 0.0489(17) 0.0018(12) 0.0088(12) 0.0056(13)
    C3 0.0528(14) 0.0342(14) 0.0423(16) -0.0060(12) 0.0079(12) -0.0003(12)
    C4 0.0449(13) 0.0376(15) 0.0438(16) 0.0026(11) 0.0070(12) 0.0097(12)
    C5 0.0471(14) 0.0360(14) 0.0404(15) 0.0039(11) 0.0105(12) 0.0024(12)
    C6 0.0557(15) 0.0402(16) 0.0463(17) 0.0018(12) 0.0126(13) 0.0008(13)
    C7 0.0741(19) 0.0447(17) 0.0452(18) 0.0089(15) 0.0144(15) -0.0012(14)
    C8 0.0629(18) 0.063(2) 0.054(2) 0.0211(16) 0.0197(15) 0.0065(16)
    C9 0.0466(14) 0.0549(19) 0.0554(19) 0.0096(13) 0.0159(13) 0.0145(15)
    C10 0.0413(13) 0.0436(16) 0.0481(17) 0.0001(11) 0.0049(12) -0.0010(13)
    C11 0.0539(15) 0.0378(16) 0.0606(19) 0.0079(12) 0.0174(14) -0.0045(14)
    C12 0.0676(19) 0.054(2) 0.073(2) 0.0165(16) 0.0189(17) -0.0071(18)
    C13 0.0509(16) 0.073(2) 0.072(2) 0.0084(16) 0.0213(16) -0.0012(18)
    C14 0.0483(14) 0.0358(14) 0.0369(15) 0.0002(11) 0.0067(11) 0.0007(12)
    C15 0.0564(15) 0.0418(16) 0.0452(17) -0.0005(13) 0.0139(13) -0.0077(13)
    C16 0.0557(16) 0.057(2) 0.0441(17) -0.0006(14) 0.0145(13) 0.0015(15)
    C17 0.0604(16) 0.0483(17) 0.0502(18) -0.0065(14) 0.0138(14) 0.0156(15)
    C18 0.089(2) 0.0377(17) 0.055(2) -0.0076(16) 0.0177(17) -0.0019(14)
    C19 0.082(2) 0.0397(17) 0.0418(16) -0.0034(14) 0.0202(15) -0.0008(13)
_geom_special_details
;
All e.s.d.'s (except the e.s.d. in the dihedral angle between two l.s. planes)
are estimated using the full covariance matrix. The cell e.s.d.'s are taken
into account individually in the estimation of e.s.d.'s in distances, angles
and torsion angles; correlations between e.s.d.'s in cell parameters are only
used when they are defined by crystal symmetry. An approximate (isotropic)
treatment of cell e.s.d.'s is used for estimating e.s.d.'s involving l.s.
planes.
;
loop_
    _geom_bond_atom_site_label_1
    _geom_bond_atom_site_label_2
    _geom_bond_site_symmetry_2
    _geom_bond_distance
    _geom_bond_publ_flag
    S1 C3 . 1.837(3) ?
    S1 C4 . 1.772(3) ?
    S2 C10 . 1.704(3) ?
    S2 C13 . 1.693(3) ?
    F1 C17 . 1.362(3) ?
    N1 C1 . 1.290(3) ?
    N1 C5 . 1.406(3) ?
    C1 C2 . 1.506(4) ?
    C1 C10 . 1.469(4) ?
    C2 H2A . 0.9700 ?
    C2 H2B . 0.9700 ?
    C2 C3 . 1.525(4) ?
    C3 H3 . 0.9800 ?
    C3 C14 . 1.515(4) ?
    C4 C5 . 1.405(4) ?
    C4 C9 . 1.398(4) ?
    C5 C6 . 1.389(4) ?
    C6 H6 . 0.9300 ?
    C6 C7 . 1.383(4) ?
    C7 H7 . 0.9300 ?
    C7 C8 . 1.378(5) ?
    C8 H8 . 0.9300 ?
    C8 C9 . 1.374(5) ?
    C9 H9 . 0.9300 ?
    C10 C11 . 1.394(4) ?
    C11 H11 . 0.9300 ?
    C11 C12 . 1.420(4) ?
    C12 H12 . 0.9300 ?
    C12 C13 . 1.346(5) ?
    C13 H13 . 0.9300 ?
    C14 C15 . 1.382(4) ?
    C14 C19 . 1.382(4) ?
    C15 H15 . 0.9300 ?
    C15 C16 . 1.378(4) ?
    C16 H16 . 0.9300 ?
    C16 C17 . 1.362(4) ?
    C17 C18 . 1.365(5) ?
    C18 H18 . 0.9300 ?
    C18 C19 . 1.388(4) ?
    C19 H19 . 0.9300 ?
loop_
    _geom_angle_atom_site_label_1
    _geom_angle_atom_site_label_2
    _geom_angle_atom_site_label_3
    _geom_angle_site_symmetry_1
    _geom_angle_site_symmetry_3
    _geom_angle
    _geom_angle_publ_flag
    C4 S1 C3 . . 106.11(12) ?
    C13 S2 C10 . . 91.98(16) ?
    C1 N1 C5 . . 120.2(2) ?
    N1 C1 C2 . . 124.4(2) ?
    N1 C1 C10 . . 117.3(2) ?
    C10 C1 C2 . . 118.3(2) ?
    C1 C2 H2A . . 109.3 ?
    C1 C2 H2B . . 109.3 ?
    C1 C2 C3 . . 111.5(2) ?
    H2A C2 H2B . . 108.0 ?
    C3 C2 H2A . . 109.3 ?
    C3 C2 H2B . . 109.3 ?
    S1 C3 H3 . . 107.0 ?
    C2 C3 S1 . . 110.59(18) ?
    C2 C3 H3 . . 107.0 ?
    C14 C3 S1 . . 113.15(18) ?
    C14 C3 C2 . . 111.8(2) ?
    C14 C3 H3 . . 107.0 ?
    C5 C4 S1 . . 123.9(2) ?
    C9 C4 S1 . . 116.3(2) ?
    C9 C4 C5 . . 119.0(3) ?
    C4 C5 N1 . . 124.6(2) ?
    C6 C5 N1 . . 116.4(2) ?
    C6 C5 C4 . . 118.8(2) ?
    C5 C6 H6 . . 119.5 ?
    C7 C6 C5 . . 121.1(3) ?
    C7 C6 H6 . . 119.5 ?
    C6 C7 H7 . . 119.9 ?
    C8 C7 C6 . . 120.2(3) ?
    C8 C7 H7 . . 119.9 ?
    C7 C8 H8 . . 120.1 ?
    C9 C8 C7 . . 119.7(3) ?
    C9 C8 H8 . . 120.1 ?
    C4 C9 H9 . . 119.4 ?
    C8 C9 C4 . . 121.2(3) ?
    C8 C9 H9 . . 119.4 ?
    C1 C10 S2 . . 121.1(2) ?
    C11 C10 S2 . . 111.4(2) ?
    C11 C10 C1 . . 127.4(3) ?
    C10 C11 H11 . . 124.5 ?
    C10 C11 C12 . . 110.9(3) ?
    C12 C11 H11 . . 124.5 ?
    C11 C12 H12 . . 123.6 ?
    C13 C12 C11 . . 112.9(3) ?
    C13 C12 H12 . . 123.6 ?
    S2 C13 H13 . . 123.6 ?
    C12 C13 S2 . . 112.7(2) ?
    C12 C13 H13 . . 123.6 ?
    C15 C14 C3 . . 122.3(2) ?
    C15 C14 C19 . . 118.1(3) ?
    C19 C14 C3 . . 119.6(2) ?
    C14 C15 H15 . . 119.3 ?
    C16 C15 C14 . . 121.3(3) ?
    C16 C15 H15 . . 119.3 ?
    C15 C16 H16 . . 120.8 ?
    C17 C16 C15 . . 118.3(3) ?
    C17 C16 H16 . . 120.8 ?
    F1 C17 C18 . . 117.6(3) ?
    C16 C17 F1 . . 119.5(3) ?
    C16 C17 C18 . . 123.0(3) ?
    C17 C18 H18 . . 121.2 ?
    C17 C18 C19 . . 117.6(3) ?
    C19 C18 H18 . . 121.2 ?
    C14 C19 C18 . . 121.5(3) ?
    C14 C19 H19 . . 119.3 ?
    C18 C19 H19 . . 119.3 ?
loop_
    _geom_torsion_atom_site_label_1
    _geom_torsion_atom_site_label_2
    _geom_torsion_atom_site_label_3
    _geom_torsion_atom_site_label_4
    _geom_torsion_site_symmetry_1
    _geom_torsion_site_symmetry_2
    _geom_torsion_site_symmetry_3
    _geom_torsion_site_symmetry_4
    _geom_torsion
    _geom_torsion_publ_flag
    S1 C3 C14 C15 . . . . 69.3(3) ?
    S1 C3 C14 C19 . . . . -112.7(3) ?
    S1 C4 C5 N1 . . . . 5.5(4) ?
    S1 C4 C5 C6 . . . . -168.7(2) ?
    S1 C4 C9 C8 . . . . 168.7(2) ?
    S2 C10 C11 C12 . . . . 1.5(3) ?
    F1 C17 C18 C19 . . . . 177.5(3) ?
    N1 C1 C2 C3 . . . . -87.2(3) ?
    N1 C1 C10 S2 . . . . -8.3(4) ?
    N1 C1 C10 C11 . . . . 170.2(3) ?
    N1 C5 C6 C7 . . . . -174.8(3) ?
    C1 N1 C5 C4 . . . . 45.9(4) ?
    C1 N1 C5 C6 . . . . -139.7(3) ?
    C1 C2 C3 S1 . . . . 58.9(3) ?
    C1 C2 C3 C14 . . . . -174.0(2) ?
    C1 C10 C11 C12 . . . . -177.2(3) ?
    C2 C1 C10 S2 . . . . 171.3(2) ?
    C2 C1 C10 C11 . . . . -10.1(4) ?
    C2 C3 C14 C15 . . . . -56.3(3) ?
    C2 C3 C14 C19 . . . . 121.6(3) ?
    C3 S1 C4 C5 . . . . -58.1(3) ?
    C3 S1 C4 C9 . . . . 131.9(2) ?
    C3 C14 C15 C16 . . . . 175.2(3) ?
    C3 C14 C19 C18 . . . . -176.2(3) ?
    C4 S1 C3 C2 . . . . 17.3(2) ?
    C4 S1 C3 C14 . . . . -109.0(2) ?
    C4 C5 C6 C7 . . . . -0.1(4) ?
    C5 N1 C1 C2 . . . . 4.2(4) ?
    C5 N1 C1 C10 . . . . -176.2(2) ?
    C5 C4 C9 C8 . . . . -1.8(4) ?
    C5 C6 C7 C8 . . . . -0.1(5) ?
    C6 C7 C8 C9 . . . . -0.7(5) ?
    C7 C8 C9 C4 . . . . 1.7(5) ?
    C9 C4 C5 N1 . . . . 175.3(3) ?
    C9 C4 C5 C6 . . . . 1.0(4) ?
    C10 S2 C13 C12 . . . . 0.0(3) ?
    C10 C1 C2 C3 . . . . 93.2(3) ?
    C10 C11 C12 C13 . . . . -1.5(4) ?
    C11 C12 C13 S2 . . . . 0.8(4) ?
    C13 S2 C10 C1 . . . . 177.9(2) ?
    C13 S2 C10 C11 . . . . -0.9(2) ?
    C14 C15 C16 C17 . . . . 1.3(4) ?
    C15 C14 C19 C18 . . . . 1.8(5) ?
    C15 C16 C17 F1 . . . . -178.4(3) ?
    C15 C16 C17 C18 . . . . 1.4(5) ?
    C16 C17 C18 C19 . . . . -2.3(5) ?
    C17 C18 C19 C14 . . . . 0.7(5) ?
    C19 C14 C15 C16 . . . . -2.8(4) ?
loop_
    _geom_hbond_atom_site_label_D
    _geom_hbond_atom_site_label_H
    _geom_hbond_atom_site_label_A
    _geom_hbond_site_symmetry_A
    _geom_hbond_distance_DH
    _geom_hbond_distance_HA
    _geom_hbond_distance_DA
    _geom_hbond_angle_DHA
    C18 H18 F1 6_566 0.93 2.72 3.322(4) 123.1
_shelx_hkl_checksum     14851
_shelx_res_checksum     83159
_shelxl_version_number         .2013
_iucr_refine_instructions_details
;
TITL NKL_AKK_T1_0m in C2/c
CELL 1.54178 26.1463 12.3091 10.1776 90 101.383 90
ZERR 8 0.0017 0.0008 0.0007 0 0.004 0
LATT 7
SYMM -X,+Y,0.5-Z
SFAC C H N F S
UNIT 152 112 8 8 16
EQIV $1 +X,1-Y,0.5+Z
L.S. 10
PLAN  20
TEMP 20(2)
HTAB C18 F1_$1
BOND $H
CONF
fmap 2
acta
OMIT -2 4 3
REM <HKL>C:/Users/mysore%20university/Desktop/OLEX2-akk-nkl/akk1.hkl</HKL>
WGHT    0.071000    1.896400
EXTI    0.000217
FVAR       0.08316
S1    5    0.428430    0.030039    0.650785    11.00000    0.05290    0.04275 =
         0.05735    0.00788   -0.00690   -0.00339
S2    5    0.229488   -0.037653    0.727807    11.00000    0.05285    0.05068 =
         0.07724   -0.00087    0.02073   -0.00077
F1    4    0.453348    0.479586    0.308186    11.00000    0.11016    0.06476 =
         0.07536    0.02121    0.03543   -0.01656
N1    3    0.317777   -0.091708    0.596155    11.00000    0.04610    0.03477 =
         0.05094   -0.00267    0.01352   -0.00069
C1    1    0.306352    0.010302    0.585112    11.00000    0.04168    0.03722 =
         0.04527   -0.00106    0.00374   -0.00032
C2    1    0.331544    0.090263    0.505638    11.00000    0.04830    0.03628 =
         0.04891    0.00558    0.00883    0.00185
AFIX  23
H2A   2    0.307175    0.148478    0.474313    11.00000   -1.20000
H2B   2    0.339824    0.054104    0.427763    11.00000   -1.20000
AFIX   0
C3    1    0.381266    0.138074    0.589432    11.00000    0.05285    0.03424 =
         0.04235   -0.00032    0.00787   -0.00604
AFIX  13
H3    2    0.371598    0.171747    0.668318    11.00000   -1.20000
AFIX   0
C4    1    0.407776   -0.085497    0.550501    11.00000    0.04489    0.03764 =
         0.04380    0.00974    0.00701    0.00260
C5    1    0.358378   -0.133703    0.539044    11.00000    0.04710    0.03595 =
         0.04042    0.00241    0.01052    0.00392
C6    1    0.349560   -0.234459    0.477181    11.00000    0.05572    0.04021 =
         0.04631    0.00081    0.01264    0.00183
AFIX  43
H6    2    0.317009   -0.267071    0.469245    11.00000   -1.20000
AFIX   0
C7    1    0.388398   -0.287047    0.427209    11.00000    0.07414    0.04472 =
         0.04520   -0.00116    0.01437    0.00892
AFIX  43
H7    2    0.381823   -0.354505    0.386201    11.00000   -1.20000
AFIX   0
C8    1    0.436813   -0.239728    0.438039    11.00000    0.06289    0.06291 =
         0.05392    0.00646    0.01968    0.02110
AFIX  43
H8    2    0.463041   -0.275456    0.405300    11.00000   -1.20000
AFIX   0
C9    1    0.446172   -0.139516    0.497425    11.00000    0.04662    0.05486 =
         0.05544    0.01448    0.01587    0.00963
AFIX  43
H9    2    0.478614   -0.107042    0.502408    11.00000   -1.20000
AFIX   0
C10   1    0.265774    0.050026    0.654433    11.00000    0.04126    0.04355 =
         0.04808   -0.00096    0.00490    0.00011
C11   1    0.252182    0.157682    0.672603    11.00000    0.05387    0.03779 =
         0.06058   -0.00446    0.01743    0.00791
AFIX  43
H11   2    0.266963    0.217453    0.638400    11.00000   -1.20000
AFIX   0
C12   1    0.212745    0.163909    0.750330    11.00000    0.06757    0.05417 =
         0.07300   -0.00709    0.01888    0.01650
AFIX  43
H12   2    0.199168    0.229017    0.774750    11.00000   -1.20000
AFIX   0
C13   1    0.197090    0.065629    0.784923    11.00000    0.05089    0.07325 =
         0.07185   -0.00122    0.02130    0.00844
AFIX  43
H13   2    0.171258    0.055549    0.834826    11.00000   -1.20000
AFIX   0
C14   1    0.403717    0.227060    0.514987    11.00000    0.04832    0.03583 =
         0.03693    0.00074    0.00669    0.00017
C15   1    0.416405    0.210095    0.391043    11.00000    0.05635    0.04179 =
         0.04523   -0.00766    0.01386   -0.00047
AFIX  43
H15   2    0.413555    0.140607    0.354447    11.00000   -1.20000
AFIX   0
C16   1    0.433192    0.294051    0.320577    11.00000    0.05571    0.05657 =
         0.04415    0.00150    0.01446   -0.00065
AFIX  43
H16   2    0.441010    0.282257    0.236458    11.00000   -1.20000
AFIX   0
C17   1    0.438047    0.394703    0.377187    11.00000    0.06036    0.04831 =
         0.05021    0.01565    0.01378   -0.00648
C18   1    0.428094    0.415527    0.501472    11.00000    0.08856    0.03768 =
         0.05538   -0.00191    0.01769   -0.00759
AFIX  43
H18   2    0.432932    0.484530    0.539091    11.00000   -1.20000
AFIX   0
C19   1    0.410495    0.330070    0.569722    11.00000    0.08175    0.03966 =
         0.04177   -0.00078    0.02018   -0.00342
AFIX  43
H19   2    0.403099    0.342404    0.654178    11.00000   -1.20000
AFIX   0
HKLF 4
REM  NKL_AKK_T1_0m in C2/c
REM R1 =  0.0465 for    2037 Fo > 4sig(Fo)  and  0.0625 for all    2647 data
REM    209 parameters refined using      0 restraints
END
WGHT      0.0709      1.9059
REM Highest difference peak  0.244,  deepest hole -0.292,  1-sigma level  0.051
Q1    1   0.2702 -0.0402  0.6536  11.00000  0.05    0.24
Q2    1   0.2417  0.1598  0.6966  11.00000  0.05    0.22
Q3    1   0.5000  0.4664  0.2500  10.50000  0.05    0.22
Q4    1   0.4670  0.0264  0.5759  11.00000  0.05    0.20
Q5    1   0.1972 -0.0448  0.8223  11.00000  0.05    0.19
Q6    1   0.4733  0.4189  0.2734  11.00000  0.05    0.19
Q7    1   0.4035 -0.0560  0.6836  11.00000  0.05    0.18
Q8    1   0.2453  0.1383  0.6178  11.00000  0.05    0.18
Q9    1   0.3976  0.0200  0.7312  11.00000  0.05    0.18
Q10   1   0.3890  0.0787  0.6979  11.00000  0.05    0.18
Q11   1   0.5000  0.5124  0.2500  10.50000  0.05    0.17
Q12   1   0.4237 -0.0789  0.6407  11.00000  0.05    0.17
Q13   1   0.2342  0.0636  0.7292  11.00000  0.05    0.17
Q14   1   0.4314 -0.0207  0.7640  11.00000  0.05    0.17
Q15   1   0.3680  0.0517  0.6323  11.00000  0.05    0.17
Q16   1   0.4124  0.0338  0.7640  11.00000  0.05    0.17
Q17   1   0.1723 -0.0166  0.6795  11.00000  0.05    0.16
Q18   1   0.3496 -0.0399  0.6856  11.00000  0.05    0.16
Q19   1   0.2589 -0.0827  0.8383  11.00000  0.05    0.16
Q20   1   0.1976 -0.0768  0.6209  11.00000  0.05    0.15
;
