# Supplementary material for: 2-(4-Fluoro­phen­yl)-4-(thio­phen-2-yl)-2,3-di­hydro-1,5-benzothia­zepine
Source: Acta Crystallogr Sect E Struct Rep Online. 2013 Oct 5;69(Pt 11):o1608. doi: 10.1107/S1600536813025889 (PMC3919547; doi:10.1107/S1600536813025889)
Supplement: Supplementary file 2 [file e-69-o1608-Isup2.hkl]

#
# h,k,l, Fc-squared, Fo-squared, sigma(Fo-squared), status flag
#
data_I
_shelx_title ' NKL_AKK_T1_0m in C2/c'
_shelx_refln_list_code          4
_shelx_F_calc_maximum      402.66
_exptl_crystal_F_000      1408.00
_reflns_d_resolution_high  0.8529

loop_
 _space_group_symop_operation_xyz
 'x, y, z'
 '-x, y, -z+1/2'
 'x+1/2, y+1/2, z'
 '-x+1/2, y+1/2, -z+1/2'
 '-x, -y, -z'
 'x, -y, z-1/2'
 '-x+1/2, -y+1/2, -z'
 'x+1/2, -y+1/2, z-1/2'

_cell_length_a    26.1463
_cell_length_b    12.3091
_cell_length_c    10.1776
_cell_angle_alpha  90.000
_cell_angle_beta  101.383
_cell_angle_gamma  90.000

_shelx_F_squared_multiplier     1.000

loop_
 _refln_index_h
 _refln_index_k
 _refln_index_l
 _refln_F_squared_calc
 _refln_F_squared_meas
 _refln_F_squared_sigma
 _refln_observed_status
   4   0   0       6678.54       6736.03       236.73 o
   6   0   0     149601.05     151587.02      5232.00 o
   8   0   0      54858.80      52132.70      1802.57 o
  10   0   0       3672.23       3356.05       102.24 o
  12   0   0       5557.05       5219.65       265.48 o
  14   0   0       4185.09       3667.72       218.82 o
  16   0   0       2469.73       2449.50        68.67 o
  18   0   0        119.90        103.81        16.14 o
  20   0   0       1081.28       1115.95        40.97 o
  22   0   0         20.31         45.25        16.68 o
  24   0   0       1975.64       2060.62        62.93 o
  26   0   0        688.11        715.08        33.35 o
  28   0   0         61.11         54.79        15.54 o
   1   1   0       6640.74       6767.61       629.82 o
   3   1   0      12133.01      12499.13       305.86 o
   5   1   0       7728.37       7290.21       179.55 o
   7   1   0       5296.59       4745.97       118.60 o
   9   1   0       7296.69       6742.03       168.28 o
  11   1   0      17339.20      16453.29       574.12 o
  13   1   0         39.07         57.26        13.11 o
  15   1   0       2520.81       2218.71        44.42 o
  17   1   0        117.41        110.43        10.84 o
  19   1   0        948.88       1103.94        28.49 o
  21   1   0        380.88        428.87        17.64 o
  23   1   0         57.00         67.32        11.91 o
  25   1   0         22.58         41.13        12.54 o
  27   1   0         18.28         11.56        11.14 o
  29   1   0        202.50        180.90        23.73 o
   0   2   0      18125.86      18838.29       922.13 o
   2   2   0      12435.84      12820.21       444.36 o
   4   2   0      37294.56      37432.64      1056.51 o
   6   2   0        615.15        459.58        14.64 o
   8   2   0      10838.51      10962.17       270.80 o
  10   2   0       1788.89       1574.05        62.42 o
  12   2   0          9.42          4.05        12.03 o
  14   2   0        450.79        480.01        21.58 o
  16   2   0        883.18        865.23        23.89 o
  18   2   0         67.78         68.08        11.42 o
  20   2   0       3259.70       3529.89        69.26 o
  22   2   0        311.26        350.76        16.88 o
  24   2   0        587.51        645.99        45.55 o
  26   2   0       1660.30       1703.14        69.85 o
  28   2   0        117.52         82.81        12.24 o
   1   3   0         28.18         22.50         4.68 o
   3   3   0        291.63        329.53        39.05 o
   5   3   0       2374.11       2265.51        67.48 o
   7   3   0       7222.22       7450.22       214.01 o
   9   3   0        578.99        516.40        37.61 o
  11   3   0      11814.89      10816.50       538.57 o
  13   3   0        246.10        342.70        20.67 o
  15   3   0       5709.97       5494.80       107.04 o
  17   3   0        478.33        487.96        19.26 o
  19   3   0         39.04         98.95        12.91 o
  21   3   0       2586.72       2888.16        61.91 o
  23   3   0        516.69        516.63        31.41 o
  25   3   0         43.08         27.30        12.42 o
  27   3   0        154.33        109.27        15.89 o
  29   3   0        430.17        363.14        24.74 o
   0   4   0       8460.02       8671.72       429.51 o
   2   4   0       1247.64       1511.02        46.80 o
   4   4   0       2837.64       2715.35        81.66 o
   6   4   0       9282.10       8980.44       445.24 o
   8   4   0       3757.45       3955.09       201.45 o
  10   4   0        336.61        211.15        24.59 o
  12   4   0        274.22        322.94        19.42 o
  14   4   0       2113.60       2007.03        47.61 o
  16   4   0        127.50        169.30        15.77 o
  18   4   0         21.59         28.05        12.22 o
  20   4   0        487.14        472.81        20.32 o
  22   4   0         21.47         31.05        13.70 o
  24   4   0        879.40        847.85        34.97 o
  26   4   0       1394.54       1411.24        47.99 o
  28   4   0          6.33        -10.72        10.95 o
   1   5   0        596.36        628.55        30.69 o
   3   5   0       2101.95       2368.65        89.58 o
   5   5   0       1859.44       1950.06        76.25 o
   7   5   0       1992.13       2127.98       114.36 o
   9   5   0        827.73        781.16        52.08 o
  11   5   0        999.02        941.64        35.00 o
  13   5   0       1180.25       1149.14        34.04 o
  15   5   0       5220.86       5459.95       120.78 o
  17   5   0        843.14        940.99        35.18 o
  19   5   0        115.19        123.58        16.22 o
  21   5   0        140.89        154.09        16.77 o
  23   5   0        803.37        999.52        48.75 o
  25   5   0        167.54        151.96        25.56 o
  27   5   0         11.65         32.48        16.41 o
   0   6   0          4.35         33.26        20.24 o
   2   6   0          0.34         13.80        15.18 o
   4   6   0       2953.24       3070.36       115.21 o
   6   6   0       3114.92       3203.71       121.33 o
   8   6   0       1008.25       1047.75        39.24 o
  10   6   0        317.03        431.53        26.06 o
  12   6   0       1910.12       1880.04        57.18 o
  14   6   0        282.27        264.24        22.50 o
  16   6   0        257.53        306.02        22.14 o
  18   6   0         62.58         87.41        16.64 o
  20   6   0          1.15         -7.11        15.46 o
  22   6   0         82.56         96.62        16.57 o
  24   6   0         83.34         89.23        14.08 o
  26   6   0         55.45         60.79        13.09 o
   1   7   0        229.04        214.93        19.68 o
   3   7   0         12.19          1.54        14.68 o
   5   7   0         32.54         31.60        15.38 o
   7   7   0         11.95          1.05        14.50 o
   9   7   0          0.57        -14.44        16.89 o
  11   7   0        877.71        903.28        41.33 o
  13   7   0        552.62        642.36        31.51 o
  15   7   0       3687.27       4101.60       106.32 o
  17   7   0        557.03        548.59        56.40 o
  19   7   0         36.48         39.92        16.94 o
  21   7   0        237.85        253.06        21.52 o
  23   7   0        879.08       1003.79        41.83 o
  25   7   0         41.06         40.61        11.87 o
   0   8   0        122.79        218.45        32.67 o
   2   8   0       1813.33       1617.72        62.17 o
   4   8   0       1162.81       1139.36        48.46 o
   6   8   0       1028.11        927.80        44.04 o
   8   8   0        228.56        272.58        26.32 o
  10   8   0        906.68       1010.15        44.05 o
  12   8   0        923.11       1066.95        42.17 o
  14   8   0         14.85         43.68        17.41 o
  16   8   0        482.44        501.78        36.02 o
  18   8   0         10.30        -13.05        17.27 o
  20   8   0        496.60        532.18        43.35 o
  22   8   0         83.80         76.89        15.85 o
  24   8   0         46.01         34.32        16.50 o
   1   9   0        306.33        366.45        28.27 o
   3   9   0       2630.51       2429.70        88.44 o
   5   9   0        597.47        617.63        35.24 o
   7   9   0        191.88        173.76        24.15 o
   9   9   0        608.87        605.16        38.83 o
  11   9   0        433.53        425.79        34.40 o
  13   9   0         39.69         63.99        24.40 o
  15   9   0        257.92        211.80        28.49 o
  17   9   0        678.73        600.55        54.28 o
  19   9   0          5.51         13.30        19.92 o
  21   9   0        273.43        196.32        24.51 o
  23   9   0         93.89         49.00        27.47 o
   0  10   0        788.68        966.94       162.00 o
   2  10   0       1600.99       1619.72        66.19 o
   4  10   0       1148.18       1114.23        51.10 o
   6  10   0       1032.70        955.33        47.52 o
   8  10   0       2249.82       2320.90        89.02 o
  10  10   0        681.34        614.46        53.03 o
  12  10   0         39.98         58.10        24.79 o
  14  10   0        251.04        259.58        31.40 o
  16  10   0         69.97         65.10        21.39 o
  18  10   0          4.45         16.48        20.23 o
  20  10   0          7.72          6.40        21.28 o
   1  11   0       1565.86       1657.77        68.03 o
   3  11   0        507.17        474.84        36.32 o
   5  11   0       3439.05       3530.07       128.53 o
   7  11   0         38.82         56.57        25.71 o
   9  11   0        445.99        541.00        43.40 o
  11  11   0        147.56         92.18        28.38 o
  13  11   0        314.99        249.64        41.54 o
  15  11   0       1062.70       1014.17        57.62 o
  17  11   0        146.28        109.35        26.11 o
  19  11   0         72.68         65.39        14.98 o
   0  12   0        401.95        353.35        79.54 o
   2  12   0         19.72         18.84        20.64 o
   4  12   0         84.89         84.45        23.01 o
   6  12   0       1147.25       1182.26        91.46 o
   8  12   0        454.48        548.14        79.76 o
  10  12   0        314.80        343.76        91.83 o
  12  12   0         74.51         40.98        19.29 o
  14  12   0        324.69        315.76        27.76 o
  16  12   0          0.16          2.56        45.55 o
   1  13   0         11.77        -23.52        23.52 o
   3  13   0        364.80        277.05        62.19 o
   5  13   0        259.21        291.15        41.36 o
   7  13   0         23.76        -19.75        19.75 o
   9  13   0        166.68        155.66        25.84 o
  11  13   0        166.29        152.79        26.09 o
   0  14   0        126.27        228.48        41.94 o
   2  14   0         29.71         53.50        22.49 o
   4  14   0        496.59        497.11        68.70 o
   6  14   0        299.96        199.57        41.94 o
 -29   1   1         79.06         61.35        12.37 o
 -27   1   1         27.48         16.41        11.70 o
 -25   1   1        387.32        348.69        17.26 o
 -23   1   1       1092.43       1214.59        32.35 o
 -21   1   1        129.93        162.00        13.13 o
 -19   1   1         40.51         59.11        10.64 o
 -17   1   1       1520.02       1448.91        32.51 o
 -15   1   1        501.53        635.14        22.72 o
 -13   1   1       4132.13       4123.22       213.05 o
 -11   1   1       1975.75       1878.41        72.17 o
  -9   1   1        420.79        416.97        15.16 o
  -7   1   1       1530.57       1647.43        42.89 o
  -5   1   1       1335.38       1265.34        30.87 o
  -3   1   1       1307.52       1259.87        31.88 o
  -1   1   1        281.78        273.51        12.28 o
   1   1   1       1302.47       1386.84        43.11 o
   3   1   1       1191.28       1146.60        27.44 o
   5   1   1      18033.12      18858.75       462.20 o
   7   1   1      19656.93      20317.51       498.51 o
   9   1   1      16892.75      16089.15       396.22 o
  11   1   1        157.42        142.15        17.70 o
  13   1   1       1348.88       1491.43        67.98 o
  15   1   1       2597.64       2384.36        45.52 o
  17   1   1        194.35        259.13        13.14 o
  19   1   1        257.59        309.75        16.17 o
  21   1   1        272.77        320.83        25.87 o
  23   1   1        184.93        169.95        16.44 o
  25   1   1          6.06         -4.29        12.52 o
  27   1   1          0.20         16.80        15.99 o
  29   1   1         21.78         27.47        17.38 o
 -28   2   1        171.13        146.36        20.09 o
 -26   2   1         36.23         14.95        11.73 o
 -24   2   1        269.32        243.37        15.53 o
 -22   2   1       5052.78       5336.20        99.76 o
 -20   2   1        977.57       1064.69        28.39 o
 -18   2   1        122.70        114.25        12.14 o
 -16   2   1        493.41        467.83        18.69 o
 -14   2   1       1855.63       1689.58        49.20 o
 -12   2   1         56.15         90.61        15.24 o
 -10   2   1        334.22        308.74        18.90 o
  -8   2   1       5964.85       5439.29       136.18 o
  -6   2   1      10172.24      10766.49       264.90 o
  -4   2   1       3549.06       3005.52        87.17 o
  -2   2   1       3502.39       4274.35       149.96 o
   0   2   1      11083.52      12758.20       361.83 o
   2   2   1       4281.31       3705.58       371.38 o
   4   2   1      23815.76      25803.91       654.18 o
   6   2   1         94.53         52.33         5.38 o
   8   2   1        293.33        189.69        21.92 o
  10   2   1       6766.30       6587.01       191.68 o
  12   2   1       2903.41       2693.24       102.88 o
  14   2   1         46.18         36.80        11.26 o
  16   2   1       4344.29       4380.86        79.37 o
  18   2   1        476.99        516.10        25.58 o
  20   2   1         33.71         12.23        11.88 o
  22   2   1        333.73        295.49        20.64 o
  24   2   1       1454.70       1541.34        49.58 o
  26   2   1        210.97        224.92        17.39 o
  28   2   1         38.86         35.91        12.20 o
 -29   3   1          5.76          1.09        11.62 o
 -27   3   1         98.81         53.24        12.15 o
 -25   3   1        164.93        178.43        14.62 o
 -23   3   1       1804.09       1795.13        45.43 o
 -21   3   1        153.18        186.85        16.05 o
 -19   3   1        177.60        235.47        15.50 o
 -17   3   1       1854.04       1938.98        45.80 o
 -15   3   1       1014.12       1063.27        29.40 o
 -13   3   1       2641.33       2296.14        87.43 o
 -11   3   1      14755.31      14840.76       734.89 o
  -9   3   1       8338.57       8793.60       437.57 o
  -7   3   1        981.40        848.62        35.29 o
  -5   3   1         13.72          9.44         4.59 o
  -3   3   1       4315.45       4363.71       153.99 o
  -1   3   1       1353.41       1333.61        50.17 o
   1   3   1       2728.72       3197.47        92.91 o
   3   3   1        710.22        650.74        21.99 o
   5   3   1       1920.63       2213.14        66.05 o
   7   3   1      10230.78       9517.33       243.81 o
   9   3   1        813.04        632.20        43.40 o
  11   3   1        379.53        367.35        34.71 o
  13   3   1      17416.83      17006.20       398.49 o
  15   3   1         83.08        107.38        11.86 o
  17   3   1        286.62        305.38        17.81 o
  19   3   1       6254.16       6600.05       151.81 o
  21   3   1       1433.18       1476.49        45.27 o
  23   3   1        589.36        658.21        29.67 o
  25   3   1        883.93        895.18        37.09 o
  27   3   1        112.70        131.25        17.28 o
 -28   4   1          3.08         11.71        14.45 o
 -26   4   1         30.38         25.62        12.56 o
 -24   4   1          3.66          8.34        12.30 o
 -22   4   1        420.85        391.06        18.66 o
 -20   4   1        606.62        576.20        29.50 o
 -18   4   1        521.87        634.11        27.80 o
 -16   4   1        649.48        669.87        26.90 o
 -14   4   1        306.63        342.32        17.90 o
 -12   4   1       3247.02       3752.52       141.95 o
 -10   4   1         94.88        118.58        21.69 o
  -8   4   1       1720.62       1508.29        83.95 o
  -6   4   1       1558.94       1574.87        85.40 o
  -4   4   1      14007.52      13557.88       472.56 o
  -2   4   1      11437.32      11476.20       327.06 o
   0   4   1          3.43         18.60         7.62 o
   2   4   1      18688.45      19636.00       557.05 o
   4   4   1       1114.72        892.49        30.35 o
   6   4   1       1299.76       1413.34        45.10 o
   8   4   1      10526.38      10187.08       381.33 o
  10   4   1        853.18        671.23        46.29 o
  12   4   1       5002.90       4763.54       106.13 o
  14   4   1          0.62          6.29        11.21 o
  16   4   1        159.30        152.35        16.19 o
  18   4   1       1902.31       2051.26        55.21 o
  20   4   1          8.67          2.54        13.44 o
  22   4   1        691.89        848.72        41.05 o
  24   4   1        573.73        553.41        28.37 o
  26   4   1         92.93         94.95        14.37 o
  28   4   1         80.41         70.24        17.87 o
 -27   5   1         89.45         38.66        16.09 o
 -25   5   1         57.65         39.34        12.20 o
 -23   5   1        172.06        140.02        14.84 o
 -21   5   1        235.09        215.35        17.30 o
 -19   5   1        639.18        543.90        24.98 o
 -17   5   1       2054.47       1991.46        54.99 o
 -15   5   1          4.47         -1.41        13.71 o
 -13   5   1       6764.12       6282.51       156.14 o
 -11   5   1       9255.04       8655.02       247.09 o
  -9   5   1       1187.10       1182.10        72.34 o
  -7   5   1       4554.02       4266.52       218.91 o
  -5   5   1       5333.51       5472.53       196.43 o
  -3   5   1        177.21        214.03        24.58 o
  -1   5   1        109.06         85.91        11.73 o
   1   5   1        729.58        736.63        34.26 o
   3   5   1       3038.00       2910.03        87.82 o
   5   5   1        245.32        242.66        34.71 o
   7   5   1      14389.99      13413.57       664.56 o
   9   5   1       3222.56       2818.58        81.44 o
  11   5   1        462.69        504.31        21.95 o
  13   5   1      14427.76      13798.34       306.66 o
  15   5   1        592.28        655.76        28.45 o
  17   5   1        385.44        448.80        31.07 o
  19   5   1       1040.41       1079.72        38.96 o
  21   5   1         31.73         39.19        15.23 o
  23   5   1        323.61        267.09        32.49 o
  25   5   1          1.74          0.43        12.05 o
  27   5   1        355.13        318.52        66.89 o
 -26   6   1        108.42        126.54        14.59 o
 -24   6   1         20.14          9.62        12.60 o
 -22   6   1        243.27        285.38        18.76 o
 -20   6   1         38.82         41.90        15.24 o
 -18   6   1        167.08        170.89        18.89 o
 -16   6   1       2091.97       2020.85        59.58 o
 -14   6   1       1256.67       1278.89        41.82 o
 -12   6   1        106.22         86.82        18.82 o
 -10   6   1       1445.20       1322.51        48.14 o
  -8   6   1      20121.39      18189.21       760.31 o
  -6   6   1       1348.51       1183.64        73.80 o
  -4   6   1         63.52         96.71        15.24 o
  -2   6   1      26016.87      25786.87       897.70 o
   0   6   1        891.69       1140.21        49.54 o
   2   6   1         27.35         -4.69        12.75 o
   4   6   1       4861.58       4461.97       182.67 o
   6   6   1        353.72        428.11        22.43 o
   8   6   1       2189.46       1843.13        81.31 o
  10   6   1         73.90         88.26        16.64 o
  12   6   1        963.76        849.18        32.25 o
  14   6   1        163.37        169.22        17.49 o
  16   6   1        565.07        585.06        29.48 o
  18   6   1       1712.24       1776.90        57.61 o
  20   6   1        297.78        302.63        26.95 o
  22   6   1       1221.29       1326.35        53.99 o
  24   6   1         11.68          7.54        12.60 o
  26   6   1         31.64         23.64        14.00 o
 -25   7   1         79.80         42.39        11.89 o
 -23   7   1        275.04        331.68        21.05 o
 -21   7   1          0.38         -1.01        14.82 o
 -19   7   1       3437.51       3426.50        90.30 o
 -17   7   1       4667.23       4852.83       123.23 o
 -15   7   1          1.22          7.66        16.31 o
 -13   7   1       5133.96       5056.22       152.00 o
 -11   7   1       2009.29       1700.50        60.46 o
  -9   7   1         41.15         59.89        16.66 o
  -7   7   1       4590.69       4175.19       134.95 o
  -5   7   1        523.10        580.32        30.17 o
  -3   7   1        241.27        237.74        21.48 o
  -1   7   1       7739.71       7494.63       224.62 o
   1   7   1        145.35        163.56        26.28 o
   3   7   1       4929.13       4555.88       211.97 o
   5   7   1        772.32        749.46        35.73 o
   7   7   1       6587.34       6143.37       177.75 o
   9   7   1       2213.40       2163.00        79.96 o
  11   7   1        158.03        141.53        30.26 o
  13   7   1       5628.84       5500.76       184.64 o
  15   7   1        429.41        421.63        30.65 o
  17   7   1         59.82         93.50        22.25 o
  19   7   1        955.38       1013.56        79.13 o
  21   7   1         11.61          8.86        15.89 o
  23   7   1        274.47        249.69        38.62 o
  25   7   1        157.53         91.47        20.45 o
 -24   8   1         22.77         30.44        11.01 o
 -22   8   1        385.25        362.32        31.08 o
 -20   8   1         25.20         12.95        14.26 o
 -18   8   1        119.98        120.91        19.08 o
 -16   8   1       2277.37       2306.22        69.47 o
 -14   8   1        387.43        394.24        22.82 o
 -12   8   1        522.29        556.77        33.46 o
 -10   8   1        392.07        463.96        32.22 o
  -8   8   1       2885.12       2621.81        93.83 o
  -6   8   1        670.09        639.28        44.25 o
  -4   8   1        314.81        276.34        23.37 o
  -2   8   1       4217.45       3676.30       112.09 o
   0   8   1       2139.12       2140.26        77.20 o
   2   8   1        265.80        220.57        22.04 o
   4   8   1       1204.09       1044.33        46.55 o
   6   8   1       2172.99       2330.34        85.32 o
   8   8   1        707.55        640.52        37.52 o
  10   8   1        975.19        927.58        54.37 o
  12   8   1       2059.93       2315.38        88.20 o
  14   8   1         88.76         96.83        21.58 o
  16   8   1         34.70         28.96        21.18 o
  18   8   1       3855.71       4110.49       142.07 o
  20   8   1          0.93         25.93        17.81 o
  22   8   1        639.84        424.01        30.41 o
  24   8   1       1199.67       1098.24        62.41 o
 -23   9   1        517.51        341.22        74.49 o
 -21   9   1        242.06        234.87        46.30 o
 -19   9   1       1031.74        968.37        45.75 o
 -17   9   1       1551.74       1478.13        59.12 o
 -15   9   1         99.58        123.54        22.88 o
 -13   9   1       5028.39       4980.99       148.12 o
 -11   9   1        883.06        957.15        49.47 o
  -9   9   1        198.40        237.85        27.56 o
  -7   9   1       7911.65       7892.87       257.83 o
  -5   9   1          7.62         24.08        18.27 o
  -3   9   1        408.36        404.05        29.32 o
  -1   9   1       2482.75       2336.57        77.07 o
   1   9   1       1548.65       1672.34        65.45 o
   3   9   1        754.70        760.91        43.22 o
   5   9   1        198.62        232.43        29.50 o
   7   9   1       2394.67       2679.90       112.96 o
   9   9   1       1311.64       1407.28        70.02 o
  11   9   1        903.67        984.41        78.60 o
  13   9   1        952.93        963.78       109.01 o
  15   9   1        544.15        606.66        65.76 o
  17   9   1        136.63        124.39        25.46 o
  19   9   1        726.06        797.16        53.82 o
  21   9   1         42.75         30.57        13.84 o
 -20  10   1         45.40         31.94        22.86 o
 -18  10   1         32.87         14.87        22.74 o
 -16  10   1       1008.22       1115.81        51.36 o
 -14  10   1        499.22        554.82        34.51 o
 -12  10   1       1249.35       1379.79        61.31 o
 -10  10   1       1165.74       1184.47        66.23 o
  -8  10   1      12310.14      13233.54       493.81 o
  -6  10   1        109.27        116.14        27.53 o
  -4  10   1         41.78         30.93        33.95 o
  -2  10   1       9903.17       9962.49       374.12 o
   0  10   1        321.93        262.64        27.68 o
   2  10   1        589.39        680.60        43.63 o
   4  10   1       4606.11       4921.74       193.07 o
   6  10   1         98.24        129.79        26.07 o
   8  10   1        224.84        227.56        33.24 o
  10  10   1        344.87        302.10        35.93 o
  12  10   1        131.04        100.17        27.24 o
  14  10   1         29.02         12.75        20.38 o
  16  10   1        120.32        100.12        21.68 o
  18  10   1        363.86        422.39        50.10 o
  20  10   1          4.36         -1.56        18.77 o
 -19  11   1          1.49          7.42        22.92 o
 -17  11   1        162.34        121.33        24.04 o
 -15  11   1        192.80        102.98        29.24 o
 -13  11   1         16.02         21.18        20.81 o
 -11  11   1        417.23        423.60        75.30 o
  -9  11   1         36.02         36.50        26.68 o
  -7  11   1          5.70         26.88        23.52 o
  -5  11   1       1011.16       1065.04        58.38 o
  -3  11   1         83.21         85.72        25.25 o
  -1  11   1         90.17         78.96        24.03 o
   1  11   1         30.03         17.61        20.36 o
   3  11   1       2049.33       2016.71        79.16 o
   5  11   1         42.51          9.28        23.68 o
   7  11   1       1677.43       1841.88       128.56 o
   9  11   1       1534.32       1505.80        75.15 o
  11  11   1        466.83        322.31        37.20 o
  13  11   1        742.37        766.46        47.76 o
  15  11   1          1.94          4.39        13.00 o
  17  11   1        127.43        106.56        17.42 o
 -16  12   1        332.89        251.23        30.68 o
 -14  12   1        140.06        112.43        27.86 o
 -12  12   1        437.76        298.97        58.88 o
 -10  12   1        356.71        391.62        91.62 o
  -8  12   1         94.71        125.84        27.97 o
  -6  12   1          0.53         -1.92        22.25 o
  -4  12   1        221.93        206.16        27.59 o
  -2  12   1       1437.29       1453.79        72.03 o
   0  12   1         31.85         36.39        23.30 o
   2  12   1        908.79        887.85        45.66 o
   4  12   1         61.04         73.52        30.05 o
   6  12   1        293.93        347.10        29.60 o
   8  12   1       1652.08       1623.29        66.94 o
  10  12   1         19.98         19.39        20.02 o
  12  12   1        697.88        565.60        72.33 o
  14  12   1        301.67        285.62        46.13 o
  16  12   1         56.10         17.35        30.37 o
 -11  13   1          3.36         -5.12        16.99 o
  -9  13   1        103.16         87.62        23.22 o
  -7  13   1          2.86         10.47        15.89 o
  -5  13   1          9.96        -19.90        19.90 o
  -3  13   1        261.40        247.65        26.54 o
  -1  13   1        260.19        219.86        37.48 o
   1  13   1          0.58         -4.34        20.27 o
   3  13   1        107.43         98.31        21.33 o
   5  13   1        233.48        219.22        23.20 o
   7  13   1        513.58        446.98        53.86 o
   9  13   1         97.65         60.36        22.07 o
  11  13   1        396.80        366.78        38.73 o
  -6  14   1         63.40         36.15        26.03 o
  -4  14   1          0.66         43.38        30.37 o
  -2  14   1         15.47         40.56        18.80 o
   0  14   1        168.76        164.43        39.04 o
   2  14   1         28.79         28.92        28.92 o
   4  14   1        127.90         53.50        30.37 o
 -30   0   2        624.26        582.87       112.82 o
 -28   0   2         24.71         20.10        14.30 o
 -26   0   2        981.13        911.91        46.52 o
 -24   0   2        898.38       1047.62        67.12 o
 -22   0   2          3.85        -12.33        16.02 o
 -20   0   2       5703.28       5728.92       139.53 o
 -18   0   2       3870.92       3955.46        98.50 o
 -16   0   2       2034.72       1841.61        54.13 o
 -12   0   2         97.14         70.86        17.35 o
 -10   0   2       7334.99       6791.84       340.03 o
  -8   0   2       1196.68       1390.69        53.22 o
  -6   0   2      13751.43      12828.48       380.55 o
  -4   0   2      43144.58      41881.23      1235.06 o
  -2   0   2       8600.54       8043.24       236.37 o
   0   0   2       7525.87       7474.11       429.26 o
   2   0   2      67673.85      69208.27      2035.34 o
   4   0   2     162138.44     159278.17      4685.15 o
   6   0   2       5195.59       5044.45       152.13 o
   8   0   2       9837.10      10145.55       302.51 o
  10   0   2        306.85        214.12        20.97 o
  12   0   2       7197.54       5718.55       582.01 o
  14   0   2        511.53        466.36        37.38 o
  16   0   2        944.12       1046.38        40.53 o
  18   0   2        534.51        596.77        40.59 o
  20   0   2        245.67        262.40        22.28 o
  22   0   2         10.81         19.98        21.02 o
  24   0   2        153.66        142.43        25.94 o
  26   0   2        957.94       1116.99        68.71 o
  28   0   2          2.50          0.56        15.63 o
 -29   1   2        302.04        239.69        17.46 o
 -27   1   2         58.67         32.35        10.59 o
 -25   1   2        666.87        745.02        43.33 o
 -23   1   2         12.98          4.61        11.55 o
 -21   1   2       2640.31       2648.53        56.55 o
 -19   1   2       1081.08       1127.77        27.63 o
 -17   1   2        324.42        411.95        16.15 o
 -15   1   2        598.64        462.15        24.34 o
 -13   1   2        446.33        296.99        39.05 o
 -11   1   2         26.63         14.05         7.48 o
  -9   1   2       3271.24       2923.92        90.88 o
  -7   1   2       3891.94       3474.35        87.77 o
  -5   1   2         30.72         15.40         2.52 o
  -3   1   2      50115.71      50116.14      1263.57 o
  -1   1   2      12191.93      13541.81       502.84 o
   1   1   2     104634.69     112190.88      3619.35 o
   3   1   2       1987.52       1877.60        49.00 o
   5   1   2      76417.45      77204.14      1728.69 o
   7   1   2       1848.28       1679.70        44.70 o
   9   1   2          3.15         34.77         7.18 o
  13   1   2       1403.73       1314.85        35.91 o
  15   1   2       4679.71       4660.72       101.00 o
  17   1   2       3837.94       4032.41        88.89 o
  19   1   2       1496.40       1620.99        45.36 o
  21   1   2        699.34        707.68        46.98 o
  23   1   2         23.65         38.08        16.09 o
  25   1   2       1454.72       1502.91        59.87 o
  27   1   2         91.70         61.10        13.64 o
 -30   2   2        296.41        217.73        32.57 o
 -28   2   2        217.19        198.71        13.14 o
 -26   2   2        115.17         98.40        12.85 o
 -24   2   2       4486.62       4635.07        97.47 o
 -22   2   2        729.08        837.22        29.09 o
 -20   2   2         19.93         31.18        11.59 o
 -18   2   2       6093.96       6074.20       123.46 o
 -16   2   2        749.52        740.02        25.48 o
 -14   2   2          2.99         -0.46        15.15 o
 -12   2   2        642.08        555.51        47.73 o
 -10   2   2      27113.01      25298.68      1038.18 o
  -8   2   2       1478.45       1435.51        45.86 o
  -6   2   2       2419.50       2038.54        60.50 o
  -4   2   2       5972.63       5554.71       158.95 o
  -2   2   2      22266.21      25530.02       720.71 o
   0   2   2      41781.46      43875.46      1515.69 o
   2   2   2      26879.39      27603.83       698.75 o
   4   2   2       1952.68       2172.71        57.40 o
   6   2   2      17258.90      16875.12       478.63 o
   8   2   2       7470.81       7211.38       179.78 o
  10   2   2       5080.97       4537.93       165.07 o
  12   2   2        223.31        206.75        16.51 o
  14   2   2        511.76        522.22        21.43 o
  16   2   2       5236.55       5476.81       126.54 o
  18   2   2        792.69        909.04        31.60 o
  20   2   2        274.82        230.98        16.08 o
  22   2   2        366.08        396.82        22.08 o
  24   2   2         32.85         25.63        14.82 o
  26   2   2       1117.11       1155.82        52.65 o
  28   2   2         97.00         76.56        15.82 o
 -29   3   2         40.65         31.39        12.16 o
 -27   3   2        128.55         77.08        11.32 o
 -25   3   2        942.82        979.19        33.93 o
 -23   3   2         25.81         19.25        12.64 o
 -21   3   2       2341.84       2522.15        57.15 o
 -19   3   2        600.73        674.79        26.92 o
 -17   3   2        187.50        187.83        15.58 o
 -15   3   2      11928.10      11488.73       289.73 o
 -13   3   2         22.07         18.33        14.94 o
 -11   3   2        634.56        663.94        46.29 o
  -9   3   2      22717.87      23255.98       864.85 o
  -7   3   2       2978.51       2915.29       149.24 o
  -5   3   2       3483.68       3297.10        96.54 o
  -3   3   2       3219.65       3366.18        98.21 o
  -1   3   2       7055.27       7091.72       248.40 o
   1   3   2         65.02        136.61         8.04 o
   3   3   2       3788.58       4197.39       109.31 o
   5   3   2      25007.05      24679.10       625.40 o
   7   3   2        321.78        373.70        14.99 o
   9   3   2       1178.85       1347.08        78.13 o
  11   3   2       3506.40       3042.52        85.06 o
  13   3   2        330.81        441.62        19.96 o
  15   3   2         85.51         78.62        12.97 o
  17   3   2       1177.29       1369.93        40.31 o
  19   3   2        154.37        175.80        17.09 o
  21   3   2          2.82         -1.19        12.55 o
  23   3   2          1.46          0.15        11.69 o
  25   3   2        101.60        103.12        16.62 o
  27   3   2        123.41         80.50        16.10 o
 -28   4   2        248.93        203.27        13.73 o
 -26   4   2          8.49          2.33        10.85 o
 -24   4   2        854.36        928.00        34.57 o
 -22   4   2        876.73        937.66        33.43 o
 -20   4   2        374.14        380.50        23.47 o
 -18   4   2       2102.61       2244.84        64.02 o
 -16   4   2       2146.42       2181.35        65.76 o
 -14   4   2         16.60         49.01        27.17 o
 -12   4   2        853.17        756.13        38.48 o
 -10   4   2      11668.02      11274.27       560.22 o
  -8   4   2       2598.38       2713.91       141.92 o
  -6   4   2         28.21        122.91        17.35 o
  -4   4   2       1505.26       1339.52        52.17 o
  -2   4   2        633.77        589.55        29.66 o
   0   4   2      11532.46      11618.52       405.60 o
   2   4   2       5650.25       6524.47       188.28 o
   4   4   2        127.06         95.52         8.03 o
   6   4   2       5551.58       5298.55       138.31 o
   8   4   2          4.25         17.35         9.85 o
  10   4   2         10.01         30.18        15.36 o
  12   4   2        410.65        477.97        22.07 o
  14   4   2        372.30        435.08        20.92 o
  16   4   2        686.25        773.30        28.85 o
  18   4   2          1.14         17.65        12.20 o
  20   4   2       1602.68       1739.38        56.55 o
  22   4   2        317.33        260.57        22.14 o
  24   4   2        130.85         90.19        14.83 o
  26   4   2        147.48        136.44        16.43 o
 -27   5   2         36.44         29.42        10.70 o
 -25   5   2        263.19        239.89        19.93 o
 -23   5   2         44.65         20.75        13.91 o
 -21   5   2         69.46         53.75        17.87 o
 -19   5   2        114.87        105.36        17.40 o
 -17   5   2         29.84         21.78        17.45 o
 -15   5   2        191.54        285.50        25.01 o
 -13   5   2       3366.12       3398.90       107.45 o
 -11   5   2       2260.46       2179.27        89.50 o
  -9   5   2         46.29         81.75        36.87 o
  -7   5   2       4246.49       4004.52       168.90 o
  -5   5   2       1610.50       1731.99        68.05 o
  -3   5   2       1690.46       2059.06        78.29 o
  -1   5   2          9.02         -8.22         9.67 o
   1   5   2        389.36        328.47        20.80 o
   3   5   2       1075.58        956.11        31.53 o
   5   5   2       3762.24       3540.62       170.25 o
   7   5   2       2160.96       2101.84        72.16 o
   9   5   2         94.16         88.57        19.28 o
  11   5   2       2066.98       2015.82        75.98 o
  13   5   2         85.14        121.89        19.60 o
  15   5   2          0.26         -8.15        14.38 o
  17   5   2        302.53        301.10        20.08 o
  19   5   2        192.05        231.59        19.50 o
  21   5   2        376.49        414.93        23.18 o
  23   5   2        534.84        598.74        35.26 o
  25   5   2        476.45        428.13        36.73 o
 -26   6   2        203.78        173.80        13.47 o
 -24   6   2        289.59        238.09        20.32 o
 -22   6   2          0.02          5.31        14.92 o
 -20   6   2         71.60         93.23        19.20 o
 -18   6   2        967.11       1023.27        45.15 o
 -16   6   2        140.42        150.20        23.05 o
 -14   6   2         14.88         -0.48        20.85 o
 -12   6   2         41.15        129.85        20.86 o
 -10   6   2       1971.69       1878.19        64.16 o
  -8   6   2       1594.56       1342.12        52.66 o
  -6   6   2       1874.30       1913.43        65.75 o
  -4   6   2       1450.47       1329.86        79.59 o
  -2   6   2       1363.47        895.71        60.78 o
   0   6   2      11260.52      11407.49       406.99 o
   2   6   2        862.55        929.99        45.86 o
   4   6   2       2659.22       2872.97       111.07 o
   6   6   2        453.91        526.85        34.88 o
   8   6   2          2.68          8.25        17.73 o
  10   6   2          4.16         -6.78        19.58 o
  12   6   2       3582.02       3896.64       134.99 o
  14   6   2        218.46        262.60        23.64 o
  16   6   2       1695.84       1786.97        59.91 o
  18   6   2          1.78        -13.37        13.37 o
  20   6   2        510.53        406.86        46.89 o
  22   6   2          8.71         11.06        15.86 o
  24   6   2        357.97        434.23        27.33 o
 -25   7   2          0.23        -11.94        11.94 o
 -23   7   2        154.38        143.45        16.31 o
 -21   7   2        155.82        147.69        24.79 o
 -19   7   2        238.52        266.41        32.43 o
 -17   7   2         78.51         77.50        21.15 o
 -15   7   2        794.12        970.31        66.99 o
 -13   7   2          8.94          6.68        19.82 o
 -11   7   2       1260.14       1308.10        58.76 o
  -9   7   2         63.69         44.40        16.36 o
  -7   7   2         53.37         50.31        19.43 o
  -5   7   2         19.99         19.60        16.21 o
  -3   7   2         18.76          6.14        13.75 o
  -1   7   2        255.13        409.58        48.01 o
   1   7   2        447.05        441.35        33.01 o
   3   7   2        842.87        748.22        50.87 o
   5   7   2         75.01        132.21        34.70 o
   7   7   2        253.53        257.47        31.70 o
   9   7   2         85.96         97.61        25.36 o
  11   7   2       2072.22       2486.52       105.95 o
  13   7   2       1536.24       1649.18        68.29 o
  15   7   2        312.41        395.96        31.70 o
  17   7   2        891.68       1021.29        46.89 o
  19   7   2         23.11          4.74        18.86 o
  21   7   2         21.87         18.03        15.40 o
  23   7   2        195.99        174.23        20.85 o
 -24   8   2        149.25        102.29        14.61 o
 -22   8   2         81.00         86.21        16.04 o
 -20   8   2          4.16         13.07        16.50 o
 -18   8   2          4.72         -6.21        16.83 o
 -16   8   2         30.13         31.65        18.89 o
 -14   8   2        690.97        679.07        57.78 o
 -12   8   2        796.49        763.30        63.46 o
 -10   8   2        436.12        555.03        54.37 o
  -8   8   2         46.02         29.93        22.68 o
  -6   8   2        558.72        608.24        33.34 o
  -4   8   2        503.81        492.07        30.48 o
  -2   8   2       1197.25        940.61        42.51 o
   0   8   2       3179.09       3295.39       113.69 o
   2   8   2        657.87        738.46        69.43 o
   4   8   2         61.53         57.74        56.39 o
   6   8   2        268.03        350.53        52.06 o
   8   8   2         14.98         -2.73        22.58 o
  10   8   2         46.91         57.13        26.74 o
  12   8   2         13.37          3.61        24.54 o
  14   8   2          5.84         12.88        23.59 o
  16   8   2        145.22        143.61        31.73 o
  18   8   2         17.57         11.57        20.63 o
  20   8   2         89.46         86.06        16.75 o
  22   8   2          3.95         -4.56        17.09 o
 -23   9   2         46.44         15.27        15.24 o
 -21   9   2          0.54          4.80        14.45 o
 -19   9   2          7.57         15.78        20.50 o
 -17   9   2         94.16        100.63        23.69 o
 -15   9   2        313.72        345.49        48.84 o
 -13   9   2        108.96         43.74        25.49 o
 -11   9   2         23.92         22.47        25.77 o
  -9   9   2         17.82         43.27        24.80 o
  -7   9   2        315.97        340.84        32.75 o
  -5   9   2        377.82        363.63        27.64 o
  -3   9   2        908.47        907.19        52.34 o
  -1   9   2        576.27        553.10        38.82 o
   1   9   2       1186.88       1235.86        63.05 o
   3   9   2       1046.87       1104.00        69.04 o
   5   9   2       2121.66       2355.88       122.21 o
   7   9   2       1180.00       1382.34        81.82 o
   9   9   2       2662.43       2984.04       151.32 o
  11   9   2       1473.73       1484.38        87.70 o
  13   9   2          6.93         28.35        23.81 o
  15   9   2        130.50        112.00        26.29 o
  17   9   2        127.50        137.06        22.15 o
  19   9   2          0.02        -14.16        14.16 o
  21   9   2        268.02        190.14        20.95 o
 -20  10   2         57.87         58.38        14.97 o
 -18  10   2         93.47         72.39        17.53 o
 -16  10   2          6.68         13.69        18.70 o
 -14  10   2         90.83         84.56        21.33 o
 -12  10   2         50.30         74.63        26.95 o
 -10  10   2        211.16        226.49        32.42 o
  -8  10   2         99.77        121.44        28.18 o
  -6  10   2        662.22        726.46        46.17 o
  -4  10   2       4914.42       4911.84       192.52 o
  -2  10   2        433.22        310.52        31.08 o
   0  10   2       1690.61       1794.31        83.80 o
   2  10   2       3715.45       3760.86       153.62 o
   4  10   2        175.42        185.47        31.10 o
   6  10   2        113.96        129.31        29.30 o
   8  10   2        247.96        265.38        37.60 o
  10  10   2        149.10        171.00        31.91 o
  12  10   2       1056.92       1059.51        52.41 o
  14  10   2         89.53         68.12        20.01 o
  16  10   2         90.27         98.30        20.88 o
  18  10   2         62.63         29.62        14.49 o
  20  10   2        343.07        230.18        23.52 o
 -19  11   2        133.82         72.30        37.60 o
 -17  11   2         22.20         17.90        15.24 o
 -15  11   2        164.65        166.30        24.84 o
 -13  11   2        558.33        439.10        43.63 o
 -11  11   2       1012.50        983.97        58.06 o
  -9  11   2          5.85        -21.48        21.48 o
  -7  11   2        578.55        626.03        44.38 o
  -5  11   2        408.74        327.97        44.05 o
  -3  11   2        118.90        133.09        43.98 o
  -1  11   2        103.32         74.59        24.30 o
   1  11   2        785.21        808.75        50.85 o
   3  11   2         18.05         18.11        22.82 o
   5  11   2         40.13         20.39        25.15 o
   7  11   2       1618.50       1739.87        83.77 o
   9  11   2        687.94        762.94        49.56 o
  11  11   2       1243.01       1325.75        69.12 o
  13  11   2        121.53        174.43        26.77 o
  15  11   2         38.78         25.10        13.97 o
  17  11   2          7.94          9.24        14.83 o
 -16  12   2          4.71        -33.26        33.26 o
 -14  12   2          0.99         -7.63        19.90 o
 -12  12   2         19.71         -5.19        21.84 o
 -10  12   2         13.57        -39.44        39.44 o
  -8  12   2         42.20          9.66        28.52 o
  -6  12   2        632.12        688.14        53.18 o
  -4  12   2        461.53        531.92       124.38 o
  -2  12   2        219.87        239.27        38.34 o
   0  12   2       1590.53       1615.81        83.98 o
   2  12   2          3.21          8.70        23.92 o
   4  12   2          8.55         20.41        21.17 o
   6  12   2        340.01        460.58        58.47 o
   8  12   2        698.09        743.76        47.43 o
  10  12   2         17.42         18.92        16.65 o
  12  12   2       1795.79       1962.81        83.64 o
  14  12   2        139.78        131.57        22.15 o
 -13  13   2        632.49        578.58        59.30 o
 -11  13   2          4.45        -33.98        33.98 o
  -9  13   2        430.21        359.88        90.39 o
  -7  13   2         61.06         40.09        22.41 o
  -5  13   2         66.57         78.63        28.14 o
  -3  13   2         50.48         46.71        26.97 o
  -1  13   2        332.92        328.39        92.56 o
   1  13   2         42.69         19.59        22.22 o
   3  13   2        510.32        511.07        44.86 o
   5  13   2        817.08        826.19        51.88 o
   7  13   2         14.16         24.65        18.21 o
   9  13   2         67.75         57.23        16.09 o
  -6  14   2        230.44        125.81        33.26 o
  -4  14   2        548.81        578.55        56.41 o
  -2  14   2          7.90        -18.80        28.92 o
   0  14   2        902.91        799.98        75.22 o
   2  14   2        225.46        219.81        40.49 o
   4  14   2        250.52        148.95        34.71 o
 -29   1   3         27.41         17.07        11.44 o
 -27   1   3         25.53         16.44        11.87 o
 -25   1   3        175.11        194.47        14.23 o
 -23   1   3        172.01        184.50        14.92 o
 -21   1   3       1976.33       2257.59        50.08 o
 -19   1   3       1169.89       1170.04        29.98 o
 -17   1   3        555.48        696.80        22.76 o
 -15   1   3        462.55        546.76        20.04 o
 -13   1   3        136.10        179.31        47.72 o
 -11   1   3       4381.13       4287.20       132.03 o
  -9   1   3        382.78        460.34        20.01 o
  -7   1   3        313.65        269.25         9.78 o
  -5   1   3      13354.34      13803.26       318.12 o
  -3   1   3       8672.88       8497.42       196.75 o
  -1   1   3         13.62          2.71         3.13 o
   1   1   3      20174.74      20729.54       584.45 o
   3   1   3       2218.82       2088.21        55.17 o
   5   1   3        858.36        881.11        26.14 o
   7   1   3        540.81        532.87        30.48 o
   9   1   3       3658.55       4159.70       310.06 o
  11   1   3       5164.08       4868.52       131.73 o
  13   1   3       4048.32       4100.75        96.29 o
  15   1   3        116.50        127.31        14.63 o
  17   1   3        907.07       1006.39        34.89 o
  19   1   3        578.30        663.81        30.60 o
  21   1   3          3.38         -3.39        11.94 o
  23   1   3        157.62        154.81        16.47 o
  25   1   3          6.51          3.48        13.28 o
  27   1   3         10.25          4.29        10.89 o
 -30   2   3         81.86         41.71        18.71 o
 -28   2   3        296.65        297.91        22.35 o
 -26   2   3        182.26        185.73        15.53 o
 -24   2   3         36.75         46.27        12.94 o
 -22   2   3        713.21        784.80        31.61 o
 -20   2   3          5.41          0.23        12.41 o
 -18   2   3        973.45       1121.61        32.28 o
 -16   2   3         52.27         56.14        12.87 o
 -14   2   3         13.47         22.30        18.18 o
 -12   2   3       1650.76       1596.16       134.59 o
 -10   2   3       7588.30       8557.25       652.85 o
  -8   2   3      12023.05      12362.23       523.57 o
  -6   2   3       1905.08       1916.17        51.59 o
  -4   2   3          1.06          2.66         4.17 o
  -2   2   3       4019.64       4119.58       105.74 o
   0   2   3       6463.54       7357.81       219.32 o
   2   2   3       5657.12       6128.50       139.14 o
   4   2   3       8632.99       8363.61       238.48 o
   6   2   3         68.20         74.25         9.00 o
   8   2   3         25.97         31.81        26.03 o
  10   2   3       1238.72       1085.39        47.17 o
  12   2   3       3561.42       3411.08        81.23 o
  14   2   3        334.36        407.38        19.99 o
  16   2   3       1357.18       1486.35        42.78 o
  18   2   3       1934.82       1958.61        52.30 o
  20   2   3       1179.73       1188.93        36.71 o
  22   2   3          3.54         -9.84        12.66 o
  24   2   3        246.84        268.30        38.40 o
  26   2   3        146.60         66.19        15.29 o
 -29   3   3          5.78          1.09        11.34 o
 -27   3   3          0.90         12.91        11.23 o
 -25   3   3        423.67        444.43        30.72 o
 -23   3   3          7.16          4.43        12.93 o
 -21   3   3        400.65        412.89        21.96 o
 -19   3   3        786.89        780.20        34.07 o
 -17   3   3       1552.20       1535.33        47.99 o
 -15   3   3       1547.82       1505.43        44.99 o
 -13   3   3       1483.70       1619.01        64.50 o
  -9   3   3        125.68        149.41        19.27 o
  -7   3   3       7596.43       7916.55       446.74 o
  -5   3   3       6114.41       6157.40       306.35 o
  -3   3   3        279.51        277.79        15.71 o
  -1   3   3       1382.32       1632.35        51.73 o
   1   3   3       8797.68       9656.60       246.73 o
   3   3   3      10324.57      10329.79       234.10 o
   5   3   3       4719.77       5059.39       193.00 o
   7   3   3        323.08        360.11        43.39 o
   9   3   3         25.79         82.12        57.10 o
  11   3   3        365.09        407.29        22.10 o
  13   3   3        954.58        872.70        32.42 o
  15   3   3        720.84        735.29        27.78 o
  17   3   3        212.03        261.88        18.03 o
  19   3   3         66.48         80.17        14.10 o
  21   3   3        224.69        202.27        16.44 o
  23   3   3         49.86         32.87        13.43 o
  25   3   3        479.14        443.16        30.96 o
 -28   4   3         12.46         14.89        10.93 o
 -26   4   3        855.08       1046.11        36.70 o
 -24   4   3        112.64         99.92        14.62 o
 -22   4   3          3.22         -1.09        13.08 o
 -20   4   3        912.25       1046.24        41.43 o
 -18   4   3        396.39        461.80        28.02 o
 -16   4   3       2213.49       2332.77        75.19 o
 -14   4   3        291.85        312.90        28.83 o
 -12   4   3       2477.82       2378.65        79.11 o
 -10   4   3        273.19        286.76        22.51 o
  -8   4   3      18991.68      19169.91       777.19 o
  -6   4   3      20498.97      20517.79       638.71 o
  -4   4   3        227.60        298.91        41.94 o
   0   4   3       7160.98       7251.41       288.30 o
   2   4   3        236.83        326.19        23.37 o
   4   4   3       6558.66       6634.75       315.67 o
   6   4   3       2361.58       2155.67       102.92 o
   8   4   3       4077.55       4294.85       123.01 o
  10   4   3        621.36        689.54        43.93 o
  12   4   3        500.19        530.06        27.17 o
  14   4   3       2638.33       2741.80        75.50 o
  16   4   3         21.69         24.07        14.56 o
  18   4   3       2287.36       2487.72        70.11 o
  20   4   3        628.69        777.60        31.44 o
  22   4   3         12.80         11.30        14.27 o
  24   4   3        775.05        808.49        49.48 o
  26   4   3          2.43         22.51        11.20 o
 -27   5   3          0.82          7.22        10.99 o
 -25   5   3        305.53        281.82        29.02 o
 -23   5   3          2.83          3.20        12.59 o
 -21   5   3         44.57         14.49        19.18 o
 -19   5   3          0.35         -9.46        17.91 o
 -17   5   3       1343.83       1532.79        58.46 o
 -15   5   3        994.89       1030.88        51.99 o
 -13   5   3        216.17        140.83        19.86 o
 -11   5   3       2150.30       1641.30        82.78 o
  -9   5   3       3822.03       3303.14       114.71 o
  -7   5   3         26.52          0.00        19.43 o
  -5   5   3       1256.60       1043.66        86.82 o
  -3   5   3        742.20        603.14        69.44 o
  -1   5   3       1453.59       1648.29        92.62 o
   1   5   3          0.21          5.78        20.24 o
   3   5   3       7091.91       6867.54       222.13 o
   5   5   3         89.69        182.17        17.73 o
   7   5   3       1358.48       1321.91        54.27 o
   9   5   3      10465.81      10900.92       347.75 o
  11   5   3        230.67        286.74        23.49 o
  13   5   3       1131.70       1249.42        50.62 o
  15   5   3       4253.83       4626.26       129.80 o
  17   5   3         56.07         68.42        16.56 o
  19   5   3        686.45        675.17        72.93 o
  21   5   3         10.23         15.74        13.58 o
  23   5   3       1174.62       1324.20        61.53 o
  25   5   3        457.73        400.25        27.36 o
 -26   6   3        163.93        173.39        15.59 o
 -24   6   3          6.29         10.26        13.67 o
 -22   6   3       1144.07       1315.11        54.92 o
 -20   6   3        198.08        180.71        22.20 o
 -18   6   3       1736.23       1760.81        64.71 o
 -16   6   3        696.19        704.61        60.19 o
 -14   6   3        118.78        124.02        24.29 o
 -12   6   3       4035.35       3851.52       130.52 o
 -10   6   3          8.42          7.08        17.80 o
  -8   6   3       4475.85       3850.75       118.14 o
  -6   6   3       2020.36       1692.19        56.70 o
  -4   6   3       5727.64       5131.02       153.67 o
  -2   6   3       9482.35       8050.23       232.06 o
   0   6   3        593.24        536.84        24.43 o
   2   6   3       2456.33       2576.05        89.76 o
   4   6   3       1834.48       1615.87        59.24 o
   6   6   3        671.94        750.11        43.41 o
   8   6   3       1027.30       1032.86        53.69 o
  10   6   3       2339.90       2324.84        87.96 o
  12   6   3        848.98        914.80        42.09 o
  14   6   3       2635.79       2768.78        92.19 o
  16   6   3          5.10         -7.13        14.74 o
  18   6   3       1720.25       1817.64        59.81 o
  20   6   3        106.64        114.85        18.54 o
  22   6   3         80.96         89.21        18.45 o
  24   6   3       1948.41       1969.80       158.48 o
 -25   7   3          7.05          2.79        11.77 o
 -23   7   3       1208.60       1193.85        47.88 o
 -21   7   3          7.08         19.67        18.14 o
 -19   7   3         49.49         15.51        16.67 o
 -17   7   3       2471.15       2588.82        86.71 o
 -15   7   3       2023.85       1980.71        80.96 o
 -13   7   3       1861.37       1796.89        86.85 o
 -11   7   3       7008.05       7120.53       279.60 o
  -9   7   3        141.51        113.82        20.67 o
  -7   7   3        336.25        362.92        23.17 o
  -5   7   3       4302.55       4075.74       136.84 o
  -3   7   3       1970.50       1760.54        65.30 o
  -1   7   3        193.75        262.72        47.04 o
   1   7   3       3402.93       3490.61       105.92 o
   3   7   3       2458.55       2384.47       109.07 o
   5   7   3        796.79        898.25        57.25 o
   7   7   3         39.91         69.95        26.06 o
   9   7   3       4475.27       4668.30       184.27 o
  11   7   3          0.87         -6.48        20.10 o
  13   7   3        425.74        514.35        36.66 o
  15   7   3        686.20        754.46        40.81 o
  17   7   3        149.23        183.00        22.03 o
  19   7   3        300.83        306.47        32.80 o
  21   7   3          6.60          9.67        14.55 o
  23   7   3        336.90        307.60        41.35 o
 -24   8   3         41.03         39.48        11.43 o
 -22   8   3        208.04        226.29        23.32 o
 -20   8   3       1730.13       1988.90        84.59 o
 -18   8   3       1319.13       1289.48        56.83 o
 -16   8   3        244.13        197.66        24.13 o
 -14   8   3        654.38        706.88        73.54 o
 -12   8   3       2592.52       2546.13       180.48 o
 -10   8   3       2259.60       2428.84       126.79 o
  -8   8   3       1923.89       1799.67        78.59 o
  -6   8   3       2661.37       2277.31        82.31 o
  -4   8   3         70.20         82.50        18.52 o
  -2   8   3       7358.21       7274.44       238.35 o
   0   8   3       3450.60       3458.49       119.04 o
   2   8   3        228.39        241.73        21.98 o
   4   8   3        527.10        570.93        42.01 o
   6   8   3         27.58         27.69        21.34 o
   8   8   3        664.28        688.63        51.14 o
  10   8   3         86.29         55.06        26.35 o
  12   8   3        529.33        671.15        42.86 o
  14   8   3         27.94         34.36        19.00 o
  16   8   3         23.37         47.96        17.06 o
  18   8   3       1501.12       1592.93        63.76 o
  20   8   3        190.28        185.85        29.49 o
  22   8   3         60.75         18.32        13.31 o
 -23   9   3        222.45        187.94        15.62 o
 -21   9   3        323.19        248.42        41.51 o
 -19   9   3         21.72         26.11        21.75 o
 -17   9   3        716.39        817.31        48.53 o
 -15   9   3        899.27       1061.14        81.73 o
 -13   9   3         22.40          4.49        34.24 o
 -11   9   3       7605.22       8203.54       380.22 o
  -9   9   3        917.11        935.33        65.46 o
  -7   9   3       2120.72       2180.41        92.23 o
  -5   9   3       2330.23       2306.38        84.65 o
  -3   9   3       2243.24       2389.72        87.90 o
  -1   9   3         10.55         19.77        17.62 o
   1   9   3       5323.47       5589.74       219.18 o
   3   9   3       2830.03       3296.69       137.23 o
   5   9   3         16.42          7.33        24.17 o
   7   9   3        254.58        325.21        36.39 o
   9   9   3       1575.49       1945.42        92.02 o
  11   9   3        130.64        146.94        29.14 o
  13   9   3       1186.61       1303.14        69.66 o
  15   9   3        380.06        391.43        29.01 o
  17   9   3        409.30        459.74        35.30 o
  19   9   3         82.04         67.36        16.31 o
 -20  10   3        262.09        261.34        29.90 o
 -18  10   3        238.32        251.47        45.71 o
 -16  10   3        196.76        193.93        26.11 o
 -14  10   3          4.22         13.31        25.03 o
 -12  10   3       1831.76       2072.98       113.45 o
 -10  10   3        756.51        734.84        58.90 o
  -8  10   3        295.74        297.53        36.03 o
  -6  10   3        928.36        979.77        76.66 o
  -4  10   3        220.38        261.37        30.52 o
  -2  10   3       1885.37       2075.00        94.09 o
   0  10   3       2790.98       2791.10       117.79 o
   2  10   3         16.84         26.86        22.97 o
   4  10   3         51.71         68.09        23.55 o
   6  10   3        266.73        225.46        33.27 o
   8  10   3         33.71         18.33        34.88 o
  10  10   3          3.12         17.36        22.67 o
  12  10   3        697.01        720.20        44.29 o
  14  10   3         86.48         91.68        18.10 o
  16  10   3        119.77         82.79        15.14 o
  18  10   3        464.84        312.55        23.03 o
 -19  11   3         61.76        -27.47        27.47 o
 -17  11   3        129.11        122.00        17.86 o
 -15  11   3          1.00          0.47        17.63 o
 -13  11   3          2.03          9.54        29.13 o
 -11  11   3        565.40        671.88        55.23 o
  -9  11   3        358.53        317.69        39.28 o
  -7  11   3         15.09          5.00        40.49 o
  -5  11   3        994.54       1033.11        66.46 o
  -3  11   3       1844.48       1695.76        87.35 o
  -1  11   3         40.82         39.97        25.53 o
   1  11   3         15.00          4.22        22.40 o
   3  11   3       3337.46       3683.94       151.87 o
   5  11   3        175.87        258.06        31.41 o
   7  11   3        632.62        670.06        47.34 o
   9  11   3       1680.13       1957.87       111.21 o
  11  11   3         28.06         52.66        18.44 o
  13  11   3        854.58        863.29        40.92 o
  15  11   3        143.05        154.77        17.64 o
 -16  12   3         56.45         82.42        31.81 o
 -14  12   3          3.84        -17.36        17.36 o
 -12  12   3         28.21         14.08        17.50 o
 -10  12   3        140.34        153.63        29.84 o
  -8  12   3        296.83        303.92        61.46 o
  -6  12   3          2.27          9.69        26.97 o
  -4  12   3         60.83         45.56        28.81 o
  -2  12   3         29.49         36.90        23.89 o
   0  12   3         65.83         60.79        32.02 o
   2  12   3         70.35         40.13        27.69 o
   4  12   3        649.78        735.47        46.70 o
   6  12   3         73.48         64.35        22.20 o
   8  12   3       1005.93       1075.00        58.01 o
  10  12   3         89.81        114.72        25.67 o
  12  12   3         43.46         36.73        14.58 o
 -11  13   3          2.71         -2.89        28.92 o
  -9  13   3          5.11         10.84        20.45 o
  -7  13   3         89.61         88.28        28.92 o
  -5  13   3        154.61        170.73        65.80 o
  -3  13   3          8.74         24.17        21.18 o
  -1  13   3        116.79        102.61        23.25 o
   1  13   3          0.71        -17.99        17.99 o
   3  13   3        160.13        138.91        23.17 o
   5  13   3         97.81         98.40        26.57 o
   7  13   3        118.21        105.54        18.57 o
 -30   0   4        547.32        487.19        38.10 o
 -28   0   4        885.02        929.50        45.19 o
 -26   0   4         77.14         50.68        16.09 o
 -24   0   4       2624.14       2597.26       111.95 o
 -22   0   4       1249.04       1383.65        48.06 o
 -20   0   4       4429.96       4950.70       126.24 o
 -18   0   4       3384.83       3366.60        88.24 o
 -16   0   4       2136.15       2188.20        66.16 o
 -14   0   4          7.60         20.43        14.61 o
 -12   0   4       3533.77       3327.74       159.04 o
 -10   0   4       2824.11       2312.13       102.30 o
  -8   0   4       1989.74       1702.54       149.84 o
  -6   0   4       1146.98       1292.99        47.07 o
   4   0   4        752.99        624.94        59.31 o
   6   0   4       3908.28       3927.10       294.17 o
   8   0   4       1319.35       1264.37       157.72 o
  10   0   4        231.97        160.62        34.71 o
  12   0   4         24.85         18.90        16.13 o
  14   0   4          9.62          3.35        19.16 o
  16   0   4       7410.97       7830.41       297.00 o
  18   0   4         72.40         95.97        24.42 o
  20   0   4          1.84         -4.65        18.64 o
  22   0   4       1371.89       1559.02        75.17 o
  24   0   4        459.01        401.86        29.70 o
  26   0   4         86.37         11.57        27.47 o
 -29   1   4          5.24        -10.40        10.40 o
 -27   1   4        446.55        437.34        27.53 o
 -25   1   4        898.70        919.39        34.70 o
 -23   1   4        415.02        513.18        29.80 o
 -21   1   4        134.61        141.68        13.55 o
 -19   1   4       9422.08       9831.56       188.88 o
 -17   1   4       2517.17       2512.96        54.12 o
 -15   1   4         89.84        106.80        11.69 o
 -13   1   4       7922.24       6940.77       187.98 o
 -11   1   4       4578.97       4283.95       125.18 o
  -9   1   4        160.74        115.40        16.53 o
  -7   1   4      13854.66      12734.25       418.56 o
  -5   1   4      15925.21      15130.23       519.51 o
   3   1   4        431.20        487.17        14.73 o
   5   1   4      29995.55      27272.50      1395.49 o
   7   1   4      20451.91      20802.42      1066.03 o
   9   1   4       4475.37       4417.51       137.01 o
  11   1   4       7306.84       6441.71       172.56 o
  13   1   4        900.35        978.64        36.67 o
  15   1   4        988.16       1080.88        39.74 o
  17   1   4        549.18        578.29        27.99 o
  19   1   4        220.69        244.13        18.62 o
  21   1   4        372.00        433.92        25.65 o
  23   1   4        789.20        783.44        37.17 o
  25   1   4          3.30          7.92        10.62 o
 -28   2   4       1024.05       1146.86        38.47 o
 -26   2   4         57.04         54.69        12.93 o
 -24   2   4         62.07         63.94        13.54 o
 -22   2   4        107.17        120.46        14.46 o
 -20   2   4         36.93         17.16        14.64 o
 -18   2   4       1118.36       1156.82        36.98 o
 -16   2   4        770.18        808.53        32.69 o
 -14   2   4        108.92        125.51        16.79 o
 -12   2   4         87.66         95.59        17.21 o
 -10   2   4       2692.70       2317.24        68.25 o
  -8   2   4       1366.26       1166.76        45.74 o
  -6   2   4       4011.35       3906.56       137.04 o
  -4   2   4       5337.06       5104.22       154.16 o
  -2   2   4       6580.37       6284.65       160.52 o
   0   2   4        689.74        827.21        20.28 o
   2   2   4         40.02         33.84         8.23 o
   4   2   4        278.29        217.63        33.26 o
   6   2   4        396.11        450.89        66.53 o
   8   2   4       4956.21       4769.38       193.88 o
  10   2   4       1886.67       1829.80        52.20 o
  12   2   4          1.96         -5.53        12.55 o
  14   2   4        998.18       1128.79        41.61 o
  16   2   4       3000.19       3144.56        91.01 o
  18   2   4          1.51         -5.67        12.75 o
  20   2   4        315.09        321.11        25.00 o
  22   2   4       1128.91       1217.77        41.51 o
  24   2   4        320.77        264.55        17.74 o
 -29   3   4          9.38          8.83         9.55 o
 -27   3   4          1.09          2.41        10.60 o
 -25   3   4        140.34        132.19        14.48 o
 -23   3   4       1352.70       1426.11        39.66 o
 -21   3   4       1552.84       1677.12        48.91 o
 -19   3   4       2984.74       3192.73        80.73 o
 -17   3   4       4268.86       4620.79       133.44 o
 -15   3   4          5.14          5.43        15.99 o
 -13   3   4       8068.05       7881.39       221.83 o
 -11   3   4       1624.14       1774.42        49.89 o
  -9   3   4       4944.65       4978.28       174.73 o
  -7   3   4       4582.11       4042.06       139.16 o
  -5   3   4        991.72        822.10        51.42 o
  -3   3   4       2447.46       2659.24       173.59 o
  -1   3   4       2928.52       3076.09       207.01 o
   1   3   4      12194.57      12258.21       459.96 o
   3   3   4       1691.54       1918.99        86.44 o
   5   3   4        136.03         75.04        14.28 o
   7   3   4       5814.62       5236.99       176.69 o
   9   3   4         18.29          9.00        11.99 o
  11   3   4        881.19        828.54        31.30 o
  13   3   4        496.23        487.03        35.15 o
  15   3   4        205.54        197.37        18.17 o
  17   3   4        146.68        151.71        16.10 o
  19   3   4        146.57        142.99        18.03 o
  21   3   4         68.04         49.72        12.78 o
  23   3   4        426.84        339.63        41.48 o
  25   3   4        301.74        241.75        20.24 o
 -28   4   4         91.70        110.09        13.46 o
 -26   4   4         39.33         24.66        11.37 o
 -24   4   4        449.55        457.85        25.62 o
 -22   4   4        162.90        200.13        23.62 o
 -20   4   4        183.00        190.19        19.49 o
 -18   4   4       1050.54       1120.27        40.65 o
 -16   4   4        143.74        196.29        20.23 o
 -14   4   4        609.58        673.52        29.25 o
 -12   4   4        100.80        138.15        17.12 o
 -10   4   4        972.48        777.13        33.64 o
  -8   4   4       3317.10       3108.57       127.93 o
  -6   4   4       3596.41       3618.63       100.51 o
  -4   4   4        764.22        664.63        51.78 o
  -2   4   4        467.30        608.13        44.50 o
   0   4   4        318.95        354.32        20.59 o
   2   4   4      11524.04      10411.38       486.11 o
   4   4   4        326.80        318.30        30.10 o
   6   4   4       3753.75       3699.74       103.79 o
   8   4   4       3770.84       3625.56       128.91 o
  10   4   4       1060.38       1001.49        33.88 o
  12   4   4          0.92          4.40        13.79 o
  14   4   4       1344.04       1472.39        48.04 o
  16   4   4       1193.93       1365.72        48.47 o
  18   4   4          0.96         -6.24        13.23 o
  20   4   4          0.32          5.15        12.32 o
  22   4   4        537.62        522.45        28.60 o
  24   4   4         13.07          1.03        11.24 o
 -27   5   4          0.75         12.75        10.81 o
 -25   5   4          3.37         17.23        11.71 o
 -23   5   4         57.38         59.22        14.61 o
 -21   5   4          1.94          8.12        17.01 o
 -19   5   4        156.11        149.51        22.78 o
 -17   5   4         28.42         40.92        18.84 o
 -15   5   4         22.07         38.73        21.81 o
 -13   5   4       3292.84       3325.27       119.89 o
 -11   5   4        975.82       1123.36        44.53 o
  -9   5   4          6.67         40.45        14.70 o
  -7   5   4       4162.14       3435.54        98.06 o
  -5   5   4       2998.63       2673.44        84.47 o
  -3   5   4       3545.99       3260.42       113.59 o
  -1   5   4        514.00        561.41        29.34 o
   1   5   4       9025.96       7763.69       258.22 o
   3   5   4       3817.42       3589.03       101.17 o
   5   5   4       2965.32       2847.58        81.61 o
   7   5   4       1384.20       1310.42        49.43 o
   9   5   4       1059.46       1009.16        60.82 o
  11   5   4       3338.55       3594.97       114.76 o
  13   5   4        679.44        687.27        31.00 o
  15   5   4        449.10        438.44        27.70 o
  17   5   4        324.02        319.72        25.32 o
  19   5   4          0.54         -8.82        13.37 o
  21   5   4        367.53        288.45        19.15 o
  23   5   4          0.63         -4.94        12.47 o
 -26   6   4         71.10         60.68        12.49 o
 -24   6   4          0.53         -6.03        11.74 o
 -22   6   4         27.24         29.65        16.42 o
 -20   6   4         53.26         38.28        18.64 o
 -18   6   4        657.81        775.93        40.53 o
 -16   6   4          1.99        -20.30        25.51 o
 -14   6   4        438.30        487.35        41.75 o
 -12   6   4        242.32        287.84        27.58 o
 -10   6   4        310.70        386.81        25.65 o
  -8   6   4          0.91         19.88        15.47 o
  -6   6   4        125.60        185.07        18.41 o
  -4   6   4       1214.01       1101.22        37.26 o
  -2   6   4       2241.49       2078.17        61.01 o
   0   6   4       1848.48       1742.15        52.36 o
   2   6   4         23.78         40.82        13.32 o
   4   6   4       1491.59       1550.16        49.61 o
   6   6   4        918.30        838.84        38.36 o
   8   6   4        325.63        254.73        27.98 o
  10   6   4         92.41        109.54        20.48 o
  12   6   4       1458.30       1609.99        61.57 o
  14   6   4        409.04        396.62        25.58 o
  16   6   4          3.62         16.89        15.43 o
  18   6   4         54.77          9.32        13.31 o
  20   6   4          3.43         10.43        14.56 o
  22   6   4        456.14        296.76        26.06 o
 -25   7   4        150.46        129.94        15.36 o
 -23   7   4          7.16         15.18        12.67 o
 -21   7   4        379.75        349.60        33.30 o
 -19   7   4        753.53       1008.70        57.46 o
 -17   7   4         45.51         39.79        20.61 o
 -15   7   4        132.02        161.81        35.05 o
 -13   7   4       1226.00       1391.81        79.35 o
 -11   7   4         13.69          3.09        21.14 o
  -9   7   4        786.95        823.46        38.06 o
  -7   7   4        430.22        491.01        27.40 o
  -5   7   4       1095.75       1011.73        40.66 o
  -3   7   4        538.58        486.79        28.49 o
  -1   7   4         24.83         38.34        15.30 o
   1   7   4         51.27         40.52        16.09 o
   3   7   4         35.80         38.47        15.30 o
   5   7   4         67.42         67.83        24.92 o
   7   7   4         39.54         22.46        20.40 o
   9   7   4         38.48         62.07        20.89 o
  11   7   4        276.95        268.97        24.42 o
  13   7   4        346.05        349.56        28.14 o
  15   7   4        123.17        107.40        17.51 o
  17   7   4        110.23         86.71        17.35 o
  19   7   4          6.48          7.62        13.32 o
  21   7   4        116.53         89.72        15.29 o
 -24   8   4         49.07         59.91        12.66 o
 -22   8   4          1.98         -6.33        14.62 o
 -20   8   4        410.01        436.46        33.81 o
 -18   8   4         46.67          9.51        20.96 o
 -16   8   4         66.86         75.35        28.38 o
 -14   8   4        399.95        475.76        45.33 o
 -12   8   4          0.65         21.68        23.17 o
 -10   8   4        953.68        876.46        44.60 o
  -8   8   4         23.53         41.39        21.02 o
  -6   8   4         70.67         50.62        18.36 o
  -4   8   4         12.56         11.70        16.96 o
  -2   8   4         35.98         57.73        19.25 o
   0   8   4         59.51         74.54        18.62 o
   2   8   4        442.83        467.14        30.28 o
   4   8   4        788.35        877.92        87.94 o
   6   8   4         13.87         15.94        23.84 o
   8   8   4        266.48        279.59        34.78 o
  10   8   4          7.11          9.85        18.75 o
  12   8   4        251.81        273.58        30.89 o
  14   8   4        250.65        295.62        25.24 o
  16   8   4        100.21         85.87        17.12 o
  18   8   4         10.75         21.23        13.87 o
  20   8   4          7.58         17.06        13.36 o
 -23   9   4         90.60        127.25        37.60 o
 -21   9   4        179.13        166.71        19.39 o
 -19   9   4         97.44         85.43        19.90 o
 -17   9   4         36.78         59.31        22.60 o
 -15   9   4        209.84        379.77        49.98 o
 -13   9   4         13.39          4.18        28.10 o
 -11   9   4       1175.72       1371.89        83.71 o
  -9   9   4        335.33        306.19        31.44 o
  -7   9   4        204.40        239.78        26.25 o
  -5   9   4          0.05         20.85        17.71 o
  -3   9   4          3.42         14.44        18.60 o
  -1   9   4        191.71        272.34        26.08 o
   1   9   4       2925.56       3241.69       134.66 o
   3   9   4        474.31        576.59        43.14 o
   5   9   4        146.28        171.59        41.02 o
   7   9   4       1582.94       1853.43        89.50 o
   9   9   4        126.72        155.58        32.13 o
  11   9   4        318.54        374.02        30.87 o
  13   9   4       1229.13       1308.50        58.26 o
  15   9   4        247.75        202.66        18.62 o
  17   9   4         41.60         31.31        12.44 o
  19   9   4          0.53         13.01        23.14 o
 -20  10   4         23.68         22.90        20.04 o
 -18  10   4         99.19         66.33        17.07 o
 -16  10   4         59.25         41.87        20.47 o
 -14  10   4          0.39        -16.69        24.59 o
 -12  10   4        286.44        252.27        56.40 o
 -10  10   4       1211.71       1354.52        83.37 o
  -8  10   4         88.52         81.97        23.29 o
  -6  10   4        635.09        666.97        38.10 o
  -4  10   4        318.72        340.96        29.19 o
  -2  10   4          5.70         13.25        25.96 o
   0  10   4        705.91        648.29        45.37 o
   2  10   4        639.23        683.69        47.49 o
   4  10   4         29.39         68.58        27.46 o
   6  10   4        564.60        577.91        44.43 o
   8  10   4        162.06        202.48        27.48 o
  10  10   4        803.04        892.89        46.52 o
  12  10   4         66.84         43.95        17.82 o
  14  10   4        113.71        108.12        16.29 o
  16  10   4         55.11         55.50        14.40 o
 -17  11   4        164.04        177.21        25.38 o
 -15  11   4        368.96        423.48        28.68 o
 -13  11   4        289.58        362.37        39.84 o
 -11  11   4         34.06          0.06        26.06 o
  -9  11   4        701.77        752.12        81.00 o
  -7  11   4        693.06        721.97        55.56 o
  -5  11   4        347.00        333.50        48.95 o
  -3  11   4        271.67        252.61        28.86 o
  -1  11   4        348.17        390.65        33.98 o
   1  11   4        406.02        437.70        36.05 o
   3  11   4        135.70        139.56        25.64 o
   5  11   4        588.44        619.56        58.51 o
   7  11   4         51.65         80.67        30.60 o
   9  11   4          0.03         25.55        15.82 o
  11  11   4        618.66        617.26        33.52 o
  13  11   4        379.31        368.96        31.66 o
 -14  12   4        106.94         74.20        19.32 o
 -12  12   4         82.64        103.21        30.15 o
 -10  12   4        809.46        954.71        77.39 o
  -8  12   4         12.93        -13.98        21.40 o
  -6  12   4         51.38         57.84        23.52 o
  -4  12   4       1007.00       1246.47       101.26 o
  -2  12   4         39.29         26.30        22.90 o
   0  12   4         97.09         90.17        26.38 o
   2  12   4       1095.03       1085.73        56.04 o
   4  12   4         57.55         36.43        20.40 o
   6  12   4        105.00         44.30        20.67 o
   8  12   4        746.40        698.18        49.90 o
  10  12   4        253.33        207.37        27.72 o
  -9  13   4        544.58        727.94       122.22 o
  -7  13   4         36.03         39.46        20.82 o
  -5  13   4        255.05        213.72        37.60 o
  -3  13   4        139.67         89.81        59.29 o
  -1  13   4          9.10         26.89        18.86 o
   1  13   4        799.05        826.86        51.35 o
   3  13   4          8.07         25.37        20.94 o
   5  13   4         36.90         50.37        19.31 o
 -29   1   5         20.50         35.13        12.64 o
 -27   1   5        385.90        381.31        24.03 o
 -25   1   5          9.01         23.62        13.27 o
 -23   1   5        318.49        325.28        23.33 o
 -21   1   5          0.51          6.45        13.58 o
 -19   1   5        412.96        455.95        19.38 o
 -17   1   5        643.78        743.67        24.02 o
 -15   1   5       1236.52       1210.78        32.99 o
 -13   1   5       1469.47       1505.66        38.62 o
 -11   1   5         51.41         93.55        12.42 o
  -9   1   5       1155.81       1105.40        33.22 o
  -7   1   5        235.80        336.21        28.76 o
  -5   1   5       1739.81       1621.84        94.14 o
  -3   1   5         84.04         73.53        20.15 o
  -1   1   5       2024.51       1915.46       107.48 o
   1   1   5       1801.73       1604.83        91.60 o
   3   1   5        141.91        169.65        24.54 o
   5   1   5       2066.53       2156.27        83.70 o
   7   1   5        114.08        146.58        19.41 o
   9   1   5          4.25         -7.40        12.49 o
  11   1   5         99.14         98.95        15.83 o
  13   1   5        468.90        444.12        31.60 o
  15   1   5         67.99         71.03        16.11 o
  17   1   5        125.16        169.78        16.73 o
  19   1   5          4.99         -1.64        12.30 o
  21   1   5         19.94         19.64        12.47 o
  23   1   5         11.71         27.27        14.20 o
 -28   2   5         74.13         41.15        10.92 o
 -26   2   5         51.62         68.60        12.55 o
 -24   2   5        599.30        701.29        32.41 o
 -22   2   5         84.86         89.60        14.08 o
 -20   2   5         36.13         50.34        15.13 o
 -18   2   5        521.11        564.60        31.44 o
 -16   2   5        532.19        654.73        25.31 o
 -14   2   5        406.66        475.25        22.14 o
 -12   2   5        593.98        693.13        28.97 o
 -10   2   5        148.73        196.42        13.23 o
  -8   2   5        739.20        687.83        22.47 o
  -6   2   5      10997.10       9920.32       324.59 o
  -4   2   5       6506.84       5744.59       351.88 o
  -2   2   5        142.70        165.74        24.48 o
   0   2   5       9184.07       7705.55       401.23 o
   2   2   5         30.09         38.89        19.92 o
   4   2   5       5497.93       5518.48       289.63 o
   6   2   5       1080.96       1219.11        53.85 o
   8   2   5         16.06         15.26        15.30 o
  10   2   5       1840.50       1831.90        55.63 o
  12   2   5       2066.90       2152.85        65.94 o
  14   2   5       1290.75       1391.13        47.99 o
  16   2   5         20.93         24.79        14.28 o
  18   2   5         16.35          3.06        13.19 o
  20   2   5        288.60        347.51        21.00 o
  22   2   5         36.38         22.92        11.50 o
  24   2   5         40.56         31.81        24.58 o
 -29   3   5         95.83         79.53        33.26 o
 -27   3   5         28.39         18.44        10.49 o
 -25   3   5        171.09        173.05        15.55 o
 -23   3   5         18.69         12.38        12.67 o
 -21   3   5        436.88        417.54        23.71 o
 -19   3   5         79.01        118.57        17.12 o
 -17   3   5       1109.97       1224.00        45.48 o
 -15   3   5        445.13        540.64        24.49 o
 -13   3   5        350.36        356.36        21.27 o
 -11   3   5       4996.08       4546.57       117.80 o
  -9   3   5        274.64        251.19        18.47 o
  -7   3   5       5532.42       5255.30       126.99 o
  -5   3   5        448.76        455.76        21.09 o
  -3   3   5        196.67        219.44        22.33 o
  -1   3   5       6415.56       5617.36       226.87 o
   1   3   5       4888.75       4526.29       159.71 o
   3   3   5        267.67        336.74        23.15 o
   5   3   5       7794.89       7563.10       238.74 o
   7   3   5        176.91        181.56        15.52 o
   9   3   5        692.40        686.08        27.45 o
  11   3   5          8.54          8.60        14.48 o
  13   3   5       1860.10       2013.12        63.64 o
  15   3   5        674.07        754.14        32.32 o
  17   3   5         37.93         51.17        15.54 o
  19   3   5         90.05         78.07        13.65 o
  21   3   5        151.41        129.84        14.21 o
  23   3   5        348.41        276.69        27.50 o
 -28   4   5        169.91        175.60        17.66 o
 -26   4   5        323.75        231.37        15.48 o
 -24   4   5        141.78        164.34        15.02 o
 -22   4   5        196.22        153.96        18.49 o
 -20   4   5       1089.47       1158.44        41.52 o
 -18   4   5        150.85        141.01        20.17 o
 -16   4   5          8.84         -0.63        17.12 o
 -14   4   5        815.10        921.35        36.83 o
 -12   4   5       1293.91       1218.11        41.49 o
 -10   4   5        170.22        161.47        17.72 o
  -8   4   5          0.45          7.64        11.79 o
  -6   4   5       6531.49       5685.83       156.55 o
  -4   4   5       5221.47       4573.93       130.16 o
  -2   4   5       3165.51       2575.93        92.09 o
   0   4   5       6361.80       5258.92       179.19 o
   2   4   5       1104.52       1021.71        39.70 o
   4   4   5        155.84        166.39        20.66 o
   6   4   5       1541.20       1414.79        65.08 o
   8   4   5        901.68        854.60        34.65 o
  10   4   5        155.05        178.22        17.51 o
  12   4   5         24.19         17.23        15.85 o
  14   4   5       1351.77       1460.92        50.01 o
  16   4   5        330.07        393.07        40.90 o
  18   4   5        708.56        697.28        32.91 o
  20   4   5        433.26        395.22        21.73 o
  22   4   5         12.09          6.23        13.98 o
 -27   5   5         62.82         53.19        14.33 o
 -25   5   5          6.11          7.17        11.39 o
 -23   5   5          4.98         11.14        12.95 o
 -21   5   5        430.20        492.40        28.45 o
 -19   5   5        277.69        260.43        24.11 o
 -17   5   5         46.21         24.65        19.42 o
 -15   5   5       2047.91       2166.27        70.83 o
 -13   5   5          6.52         41.86        18.59 o
 -11   5   5       2187.01       2168.66        67.69 o
  -9   5   5        279.85        246.75        22.34 o
  -7   5   5       1633.63       1650.83        45.03 o
  -5   5   5       2815.82       2384.69        64.38 o
  -3   5   5       3564.75       3175.24        89.21 o
  -1   5   5        803.25        657.06        37.90 o
   1   5   5         40.59         29.34        11.42 o
   3   5   5      13923.86      12959.16       319.81 o
   5   5   5       1138.27       1096.24        39.15 o
   7   5   5        422.45        428.46        32.23 o
   9   5   5       1563.29       1512.38        52.45 o
  11   5   5       1260.32       1239.97        48.63 o
  13   5   5         17.46          8.69        15.90 o
  15   5   5         51.97         49.88        16.13 o
  17   5   5          0.04         18.03        14.71 o
  19   5   5         72.75         74.75        14.25 o
  21   5   5        191.54        182.79        24.42 o
 -26   6   5        569.99        521.49        26.51 o
 -24   6   5        248.87        270.96        29.40 o
 -22   6   5        205.95        177.03        20.63 o
 -20   6   5       1464.15       1565.55        79.30 o
 -18   6   5        203.03        195.97        22.35 o
 -16   6   5        471.15        490.99        39.41 o
 -14   6   5          0.37          2.81        25.53 o
 -12   6   5        993.26        919.50        42.86 o
 -10   6   5       2033.41       1872.66        66.16 o
  -8   6   5        869.01        811.38        37.15 o
  -6   6   5       3929.63       3691.03       115.56 o
  -4   6   5       2491.52       2292.54        67.54 o
  -2   6   5         29.30          6.08        11.81 o
   0   6   5       4009.00       3704.11       103.81 o
   2   6   5        185.45        196.24        16.10 o
   4   6   5         44.81         46.98        13.37 o
   6   6   5       4106.92       3879.72       130.15 o
   8   6   5       1030.82        913.63        61.13 o
  10   6   5        735.18        739.44        42.99 o
  12   6   5         93.13         86.55        17.53 o
  14   6   5        714.19        759.04        49.58 o
  16   6   5         10.40          5.24        13.30 o
  18   6   5        262.05        207.45        17.65 o
  20   6   5       1492.81       1522.36        64.81 o
 -25   7   5         26.39         24.28        11.44 o
 -23   7   5          5.95         11.20        12.77 o
 -21   7   5       2546.42       2890.00       101.45 o
 -19   7   5        359.38        311.48        26.75 o
 -17   7   5          6.01         17.18        18.85 o
 -15   7   5       2741.46       3319.57       158.83 o
 -13   7   5       1454.33       1662.31        69.13 o
 -11   7   5        146.18        158.02        23.14 o
  -9   7   5       5741.02       5379.63       165.12 o
  -7   7   5       1277.47       1270.79        49.46 o
  -5   7   5        827.82        828.46        36.49 o
  -3   7   5        210.38        252.30        18.90 o
  -1   7   5       4117.72       3912.86       118.47 o
   1   7   5         14.32         35.41        16.83 o
   3   7   5       1347.52       1431.46        52.83 o
   5   7   5        372.74        387.36        30.83 o
   7   7   5        428.68        381.51        60.87 o
   9   7   5        248.97        284.04        25.64 o
  11   7   5         27.15         19.64        17.60 o
  13   7   5         14.91         19.17        13.78 o
  15   7   5        786.32        885.52        71.19 o
  17   7   5         93.36         82.30        16.28 o
  19   7   5        101.99         95.53        15.59 o
 -24   8   5          6.98         16.58        54.95 o
 -22   8   5         42.37         38.88        17.54 o
 -20   8   5        129.98        168.23        20.99 o
 -18   8   5        240.61        211.33        23.20 o
 -16   8   5        165.72        125.25        29.91 o
 -14   8   5        206.69        151.02        23.89 o
 -12   8   5       4148.60       4050.61       209.68 o
 -10   8   5       2911.15       2998.02       110.61 o
  -8   8   5       1436.62       1385.79        52.89 o
  -6   8   5       1203.63       1232.57        53.80 o
  -4   8   5         83.74         85.68        20.00 o
  -2   8   5          7.03          9.43        17.06 o
   0   8   5       3308.99       3552.66       123.37 o
   2   8   5        302.25        332.81        32.27 o
   4   8   5        608.89        777.28        49.43 o
   6   8   5       2035.51       2051.97        94.98 o
   8   8   5       1397.38       1548.50       107.88 o
  10   8   5        186.15        178.14        36.11 o
  12   8   5         30.01         24.86        16.02 o
  14   8   5       2296.63       2334.98        97.88 o
  16   8   5        237.61        181.85        18.10 o
  18   8   5          1.14          5.78        19.43 o
 -21   9   5        667.27        736.16        44.89 o
 -19   9   5        377.52        403.77        27.48 o
 -17   9   5         38.20         47.08        19.83 o
 -15   9   5        809.93        948.61        56.37 o
 -13   9   5         28.77         10.15        31.58 o
 -11   9   5         16.13         21.01        22.29 o
  -9   9   5        883.74        819.09        41.31 o
  -7   9   5          4.84          4.53        20.30 o
  -5   9   5       1619.14       1763.86        70.06 o
  -3   9   5         17.03          5.89        18.68 o
  -1   9   5       3085.58       3113.31       109.69 o
   1   9   5        302.83        375.85        40.94 o
   3   9   5        232.11        239.82        32.30 o
   5   9   5        104.64        136.41        29.63 o
   7   9   5        183.72        187.94        32.24 o
   9   9   5        778.57        959.09        81.21 o
  11   9   5         80.05        110.50        21.71 o
  13   9   5        328.75        275.67        22.11 o
  15   9   5       1301.94       1267.52        52.66 o
  17   9   5          3.70         -1.45        21.69 o
 -18  10   5         18.35         -1.98        16.26 o
 -16  10   5        108.06         98.79        23.93 o
 -14  10   5         78.94         40.80        28.41 o
 -12  10   5         19.55         51.47        29.12 o
 -10  10   5        649.12        589.65        38.61 o
  -8  10   5         60.31         54.35        21.04 o
  -6  10   5        217.65        282.61        34.02 o
  -4  10   5        127.32        126.96        20.83 o
  -2  10   5        633.17        704.50        47.64 o
   0  10   5        729.32        918.86        55.32 o
   2  10   5        557.05        590.88        43.09 o
   4  10   5        157.59        170.64        30.67 o
   6  10   5        255.96        335.06        34.06 o
   8  10   5        799.36        880.56        58.55 o
  10  10   5         56.85         36.33        17.95 o
  12  10   5         97.05         52.78        13.63 o
  14  10   5       1383.05       1491.89       121.54 o
 -17  11   5          8.41         47.72        33.26 o
 -15  11   5        475.75        456.73       129.44 o
 -13  11   5        314.01        245.72        31.65 o
 -11  11   5          2.40         30.31        28.57 o
  -9  11   5        708.37        870.86        62.20 o
  -7  11   5        133.76        149.19        27.08 o
  -5  11   5        120.76         79.11        23.86 o
  -3  11   5          0.01          3.96        21.29 o
  -1  11   5        327.09        392.96        35.60 o
   1  11   5          7.76         26.87        25.65 o
   3  11   5        411.57        493.94        38.99 o
   5  11   5        859.20        938.95        58.26 o
   7  11   5         16.19         14.57        19.38 o
   9  11   5        245.60        221.34        19.73 o
  11  11   5        185.10        131.78        21.34 o
 -12  12   5        190.44        196.67        37.60 o
 -10  12   5         15.45         42.98        28.92 o
  -8  12   5        808.24        773.98       114.27 o
  -6  12   5        126.33        125.03        24.01 o
  -4  12   5          0.27         21.22        21.50 o
  -2  12   5        131.28        115.09        22.63 o
   0  12   5        642.93        655.29        46.38 o
   2  12   5        654.69        587.57        70.65 o
   4  12   5        162.64        148.96        28.63 o
   6  12   5        647.28        534.43        57.78 o
   8  12   5        129.79        120.34        25.94 o
  -5  13   5         65.41         88.21        33.26 o
  -3  13   5          4.92        -21.69        27.47 o
  -1  13   5          1.98        -26.03        26.03 o
 -28   0   6       1025.43        944.96        56.01 o
 -26   0   6       1234.61       1298.95       123.62 o
 -24   0   6         53.37         73.24        22.48 o
 -22   0   6        794.47        860.72        66.84 o
 -20   0   6        725.41        768.85        41.74 o
 -18   0   6       1674.08       1912.58        81.47 o
 -16   0   6        950.94       1012.68        46.17 o
 -14   0   6        770.29        796.46        39.84 o
 -12   0   6        162.18        149.27        29.59 o
 -10   0   6       4887.52       4729.02       192.56 o
  -8   0   6       1182.85        891.68        41.59 o
  -6   0   6        871.51        751.85        41.76 o
  -4   0   6          1.59         -3.82        19.48 o
  -2   0   6       6696.39       4947.13       197.38 o
   0   0   6        559.42        503.33        59.30 o
   2   0   6       3784.45       3766.30       194.67 o
   4   0   6          7.13         28.81        25.70 o
   6   0   6       6878.36       7332.90       367.38 o
   8   0   6       1443.59       1734.76       102.82 o
  10   0   6       6151.08       6736.52       459.54 o
  12   0   6       8083.05       8886.90       596.23 o
  14   0   6        798.97        839.70       100.53 o
  16   0   6        999.44       1007.88        66.94 o
  18   0   6       1439.67       1468.39        83.87 o
  20   0   6        263.42        232.45        28.58 o
  22   0   6        329.67        262.56        27.38 o
 -27   1   6        183.31        157.60        15.18 o
 -25   1   6         12.47          3.20        13.36 o
 -23   1   6       1108.96       1227.83        47.16 o
 -21   1   6        307.59        324.04        18.00 o
 -19   1   6          9.21         18.55        14.18 o
 -17   1   6       4416.15       4479.79        95.43 o
 -15   1   6       1365.20       1408.29        40.17 o
 -13   1   6       4702.01       4442.16       129.64 o
 -11   1   6       2420.20       2495.22        77.33 o
  -9   1   6        634.32        643.08        27.03 o
  -7   1   6        397.49        391.08        21.07 o
  -5   1   6        137.91        135.95        14.66 o
  -3   1   6        429.60        408.18        24.72 o
  -1   1   6         52.63         58.22        16.50 o
   1   1   6        950.82        725.58        37.89 o
   3   1   6        532.61        430.92        29.35 o
   5   1   6         32.09         56.37        18.10 o
   7   1   6       4602.45       4730.37       173.09 o
   9   1   6       2229.89       2503.79       112.73 o
  11   1   6        122.15         99.54        39.77 o
  13   1   6       5109.66       5363.76       204.32 o
  15   1   6          0.46         17.64        18.03 o
  17   1   6        180.01        183.96        21.87 o
  19   1   6        517.68        585.83        31.06 o
  21   1   6        636.28        594.09        39.77 o
 -28   2   6        508.58        450.42        35.43 o
 -26   2   6          1.83         10.11        11.29 o
 -24   2   6        675.08        699.12        34.07 o
 -22   2   6       1072.52       1255.35        37.35 o
 -20   2   6       1912.83       2148.60        55.20 o
 -18   2   6        609.28        674.59        28.12 o
 -16   2   6        105.81        126.55        19.74 o
 -14   2   6       2845.60       2890.94        74.34 o
 -12   2   6        614.57        678.55        36.69 o
 -10   2   6          7.91         19.76        15.12 o
  -8   2   6       5194.33       4615.85       120.66 o
  -6   2   6          5.03          7.13        13.17 o
  -4   2   6         15.33         27.16        14.16 o
  -2   2   6       8751.39       7566.30       261.86 o
   0   2   6        591.73        522.82        30.10 o
   2   2   6       2104.79       1843.33        68.49 o
   4   2   6       2006.44       1994.99        73.02 o
   6   2   6       4766.05       4896.56       178.26 o
   8   2   6         11.69         24.11        23.56 o
  10   2   6        194.92        212.55        34.43 o
  12   2   6       1187.72       1323.45        66.20 o
  14   2   6          2.74         20.91        22.12 o
  16   2   6        267.10        301.73        27.05 o
  18   2   6        207.56        224.02        22.16 o
  20   2   6        183.51        155.42        23.38 o
  22   2   6        157.75         58.57        16.26 o
 -27   3   6          2.60         -0.27        11.17 o
 -25   3   6         17.10         15.48        12.54 o
 -23   3   6        993.09       1056.49        39.04 o
 -21   3   6        205.45        223.28        19.73 o
 -19   3   6       2246.93       2378.44        66.26 o
 -17   3   6       4896.96       5345.43       172.97 o
 -15   3   6        507.04        665.72        32.76 o
 -13   3   6       3748.63       3651.36        99.57 o
 -11   3   6        711.69        716.94        36.43 o
  -9   3   6        392.82        353.95        22.89 o
  -7   3   6       1016.70        917.23        35.24 o
  -5   3   6       1873.51       1809.32        62.50 o
  -3   3   6       1662.91       1436.50        48.11 o
  -1   3   6          9.87          4.73        16.13 o
   1   3   6          8.71         12.54        15.89 o
   3   3   6        444.30        450.32        26.00 o
   5   3   6         62.27         50.93        21.39 o
   7   3   6        353.26        316.06        60.86 o
   9   3   6        436.99        481.95        61.44 o
  11   3   6         51.72         82.57        25.64 o
  13   3   6       1825.74       1879.37        73.39 o
  15   3   6          1.52          9.15        19.34 o
  17   3   6          6.79         14.33        18.63 o
  19   3   6        464.68        522.22        34.74 o
  21   3   6        605.84        560.05        37.23 o
 -26   4   6        100.34         90.75        19.24 o
 -24   4   6          1.07          7.67        12.89 o
 -22   4   6        136.05        111.44        18.68 o
 -20   4   6          6.54          8.68        18.71 o
 -18   4   6         19.19         17.40        16.55 o
 -16   4   6         63.17         55.12        20.66 o
 -14   4   6        175.91        169.97        21.91 o
 -12   4   6       4305.49       4448.96       118.04 o
 -10   4   6        161.29        153.98        18.89 o
  -8   4   6         82.99         71.61        16.90 o
  -6   4   6        545.24        589.66        30.04 o
  -4   4   6         19.09         20.11        18.64 o
  -2   4   6       7972.79       7503.16       253.74 o
   0   4   6        161.74        157.79        21.18 o
   2   4   6        679.42        760.42        39.38 o
   4   4   6       3429.66       3442.35       125.13 o
   6   4   6       1193.83       1189.14        54.05 o
   8   4   6         41.45         46.15        19.75 o
  10   4   6        193.33        272.85        33.11 o
  12   4   6       2773.22       3028.64       127.23 o
  14   4   6        115.02        162.67        25.77 o
  16   4   6         78.20         53.90        19.09 o
  18   4   6        238.50        277.42        55.84 o
  20   4   6        213.74        164.14        18.59 o
 -25   5   6          1.34        -11.24        11.24 o
 -23   5   6         62.11         65.24        15.18 o
 -21   5   6          2.61         13.53        15.85 o
 -19   5   6        597.17        583.90        38.53 o
 -17   5   6        122.87        111.26        20.27 o
 -15   5   6         84.99         92.21        19.18 o
 -13   5   6        594.81        608.57        30.35 o
 -11   5   6          1.62         -8.18        16.82 o
  -9   5   6       1677.38       1733.00        57.02 o
  -7   5   6        484.01        438.05        23.39 o
  -5   5   6       2862.87       2777.33        90.29 o
  -3   5   6         78.99         59.91        19.18 o
  -1   5   6         38.33         43.63        17.59 o
   1   5   6        896.63        854.48        42.10 o
   3   5   6        550.22        548.31        30.01 o
   5   5   6        174.22        201.03        20.06 o
   7   5   6        126.45        158.24        26.51 o
   9   5   6        482.03        522.92        49.40 o
  11   5   6        248.22        257.11        31.52 o
  13   5   6        228.69        242.76        29.60 o
  15   5   6        232.01        196.96        26.33 o
  17   5   6          5.41          5.26        16.40 o
  19   5   6         15.77         40.46        15.33 o
 -24   6   6         26.31         25.95        12.81 o
 -22   6   6          5.24          1.41        14.17 o
 -20   6   6         70.69         69.54        17.83 o
 -18   6   6          4.48        -10.89        18.11 o
 -16   6   6        912.54        950.09       105.57 o
 -14   6   6        286.10        315.93        26.12 o
 -12   6   6          6.00         14.45        18.19 o
 -10   6   6       1444.63       1489.37        53.70 o
  -8   6   6       1113.44       1130.72        52.64 o
  -6   6   6         75.48         83.05        18.53 o
  -4   6   6       2088.32       1904.63        65.24 o
  -2   6   6       1428.66       1405.54        52.12 o
   0   6   6         40.79         42.82        15.32 o
   2   6   6         26.98         43.99        17.63 o
   4   6   6        128.42        127.75        16.90 o
   6   6   6        849.58        828.49        58.00 o
   8   6   6         60.45         79.79        19.96 o
  10   6   6        102.33        133.33        20.22 o
  12   6   6          7.82         19.04        15.48 o
  14   6   6          0.52         14.54        19.43 o
  16   6   6        266.60        216.12        43.14 o
  18   6   6          8.29        -11.66        16.85 o
 -23   7   6          0.04         11.96        12.26 o
 -21   7   6        184.97        182.78        22.08 o
 -19   7   6          7.64         -7.58        20.71 o
 -17   7   6        103.33        111.33        20.75 o
 -15   7   6        960.61       1090.21        49.39 o
 -13   7   6       1876.18       1968.72        70.15 o
 -11   7   6        108.13        138.44        21.45 o
  -9   7   6       3136.92       3132.12       101.71 o
  -7   7   6       2898.72       2815.90        92.11 o
  -5   7   6         82.07        101.53        21.45 o
  -3   7   6       2628.77       2753.43        89.14 o
  -1   7   6          1.56         12.34        17.14 o
   1   7   6         30.06         45.57        19.94 o
   3   7   6         29.13         22.17        17.27 o
   5   7   6        444.38        465.20        56.99 o
   7   7   6         17.48          8.24        27.26 o
   9   7   6          1.93         28.97        25.48 o
  11   7   6         11.19          0.88        14.95 o
  13   7   6         36.80         31.75        50.61 o
  15   7   6         90.63         86.02        26.75 o
  17   7   6          3.44          7.90        19.45 o
 -22   8   6        165.01        122.51        17.50 o
 -20   8   6        175.91        129.94        19.37 o
 -18   8   6          3.83         24.44        22.54 o
 -16   8   6        141.09        147.36        22.57 o
 -14   8   6         37.69         45.12        22.38 o
 -12   8   6        137.17        171.50        22.30 o
 -10   8   6        520.05        555.64        32.95 o
  -8   8   6          9.93         -6.35        17.70 o
  -6   8   6          1.02          9.71        18.96 o
  -4   8   6         54.19         57.09        21.56 o
  -2   8   6        180.04        207.38        27.55 o
   0   8   6         47.95         43.66        23.51 o
   2   8   6         11.43        -18.35        18.35 o
   4   8   6         63.73         16.33        24.47 o
   6   8   6         45.90         53.44        24.21 o
   8   8   6          8.15         -9.51        23.13 o
  10   8   6        111.89        133.97        24.00 o
  12   8   6         49.86         68.34        26.67 o
  14   8   6         13.34         20.75        38.32 o
  16   8   6        384.46        365.75        32.30 o
 -19   9   6        817.96        816.68        56.80 o
 -17   9   6        142.44        135.11        20.11 o
 -15   9   6        110.88         75.69        25.94 o
 -13   9   6        588.59        492.75        64.67 o
 -11   9   6          0.39        -16.39        19.13 o
  -9   9   6        164.58        141.23        23.38 o
  -7   9   6       2283.85       2123.40       107.40 o
  -5   9   6        130.01        186.18        22.77 o
  -3   9   6        142.26        185.09        27.96 o
  -1   9   6        166.63        238.99        44.40 o
   1   9   6        142.03        164.73        37.20 o
   3   9   6        245.32        306.56        45.00 o
   5   9   6        406.09        407.03        36.39 o
   7   9   6        528.60        525.80        71.40 o
   9   9   6        121.62         99.58        22.18 o
  11   9   6        182.36        221.11        54.23 o
  13   9   6          0.38          0.79        18.35 o
 -18  10   6        129.61         85.82        19.52 o
 -16  10   6          5.46        -10.68        18.39 o
 -14  10   6         37.85         88.21        41.93 o
 -12  10   6         62.19         85.20        19.65 o
 -10  10   6         29.74         88.92        21.26 o
  -8  10   6        221.96        284.53        26.05 o
  -6  10   6         80.48        106.33        27.79 o
  -4  10   6         85.66         55.27        24.69 o
  -2  10   6         40.12         46.94        32.36 o
   0  10   6         51.51         71.61        65.07 o
   2  10   6        158.40        178.16        83.15 o
   4  10   6        100.98         52.94        28.76 o
   6  10   6        138.90        125.29        24.10 o
   8  10   6         35.18         19.91        32.37 o
  10  10   6          1.71         17.06        19.66 o
  12  10   6        381.11        271.89        46.28 o
 -15  11   6          9.96         38.94        19.49 o
 -13  11   6        148.14        193.77        40.49 o
 -11  11   6         19.08         17.35        28.92 o
  -9  11   6         23.07        -30.37        36.15 o
  -7  11   6        504.17        644.19       136.67 o
  -5  11   6          2.09        -39.45        49.16 o
  -3  11   6          4.31         11.51        26.06 o
  -1  11   6         90.83         75.82        29.87 o
   1  11   6        846.03        979.96        94.02 o
   3  11   6         91.84         85.97        21.29 o
   5  11   6         20.35         42.93        30.65 o
   7  11   6        774.05        736.50       144.65 o
  -8  12   6       1845.63       2159.34       149.07 o
  -6  12   6         23.82         30.37        31.81 o
  -4  12   6          7.60        -13.01        25.30 o
  -2  12   6        229.64        227.14        32.29 o
   0  12   6         34.40         15.30        26.93 o
   2  12   6         34.67         39.83        23.98 o
 -27   1   7        113.56         69.69        19.55 o
 -25   1   7        107.14         72.17        16.78 o
 -23   1   7         35.79         23.18        13.34 o
 -21   1   7         20.87         40.63        16.33 o
 -19   1   7        363.07        408.28        31.25 o
 -17   1   7         14.21         28.57        22.17 o
 -15   1   7         90.82        104.78        22.95 o
 -13   1   7        362.43        395.53        28.96 o
 -11   1   7        100.78        106.79        17.85 o
  -9   1   7       1118.82       1137.60        39.54 o
  -7   1   7       1205.06       1248.55        41.92 o
  -5   1   7        734.06        777.91        31.03 o
  -3   1   7          1.67        -11.29        17.52 o
  -1   1   7       2250.08       2143.92        83.83 o
   1   1   7        365.08        352.14        38.01 o
   3   1   7        332.56        371.24        39.45 o
   5   1   7        180.94        229.95        36.53 o
   7   1   7         34.29         31.64        20.61 o
   9   1   7         91.30         98.70        26.48 o
  11   1   7        447.52        457.72        47.54 o
  13   1   7          2.07         27.41        24.28 o
  15   1   7         16.65         27.38        23.97 o
  17   1   7         54.07         44.00        22.42 o
  19   1   7         26.86         31.39        17.29 o
 -26   2   7         81.19        124.23        21.10 o
 -24   2   7         59.56         15.63        17.36 o
 -22   2   7         98.38         77.58        17.23 o
 -20   2   7        734.84        799.37        48.06 o
 -18   2   7         77.13         73.48        21.02 o
 -16   2   7        341.56        423.89        31.80 o
 -14   2   7        108.46        134.09        23.23 o
 -12   2   7       2346.46       2413.49        83.70 o
 -10   2   7       2246.81       2280.39        65.60 o
  -8   2   7         72.64         58.73        16.41 o
  -6   2   7        590.80        576.25        26.44 o
  -4   2   7        774.45        773.34        33.15 o
  -2   2   7         73.27         76.36        19.65 o
   0   2   7        187.10        202.70        23.34 o
   2   2   7        343.79        367.23        32.56 o
   4   2   7        528.06        515.02        40.71 o
   6   2   7         10.63          4.08        19.05 o
   8   2   7         96.67         92.29        25.26 o
  10   2   7        252.75        345.16        44.40 o
  12   2   7        201.67        174.44        49.89 o
  14   2   7        919.72       1014.84        68.71 o
  16   2   7          1.18         15.48        20.94 o
  18   2   7          0.10          8.75        19.77 o
  20   2   7          0.54         14.04        15.82 o
 -25   3   7        353.03        301.91        25.20 o
 -23   3   7         17.16         15.84        17.91 o
 -21   3   7       1454.10       1557.77        50.14 o
 -19   3   7         82.47        105.88        20.46 o
 -17   3   7       1615.94       1663.64        54.88 o
 -15   3   7       2342.53       2599.97        83.57 o
 -13   3   7        102.75         83.82        23.42 o
 -11   3   7        601.70        631.53        36.30 o
  -9   3   7       2435.22       2563.22        78.18 o
  -7   3   7         35.10         37.87        18.35 o
  -5   3   7       1125.98       1099.67        45.84 o
  -3   3   7         58.01         80.99        22.70 o
  -1   3   7       1054.46       1086.71        44.83 o
   1   3   7       3065.48       3108.94       104.35 o
   3   3   7        879.49        936.65        41.59 o
   5   3   7          4.79         -8.17        22.52 o
   7   3   7        287.03        273.09        34.63 o
   9   3   7         76.54         95.06        25.99 o
  11   3   7       1496.38       1891.15       141.79 o
  13   3   7         21.90          7.50        26.39 o
  15   3   7          5.39         -4.63        25.03 o
  17   3   7         27.66         47.50        16.66 o
  19   3   7        249.87        130.84        21.97 o
 -26   4   7        106.72         44.83        24.58 o
 -24   4   7        102.76         96.53        14.09 o
 -22   4   7         12.11          1.47        14.78 o
 -20   4   7         32.70         12.81        17.54 o
 -18   4   7        410.43        347.55        24.40 o
 -16   4   7        182.77        165.97        20.79 o
 -14   4   7        242.11        276.70        25.83 o
 -12   4   7        220.42        241.58        26.07 o
 -10   4   7        391.25        382.78        28.86 o
  -8   4   7       1071.41       1002.27        42.36 o
  -6   4   7         32.29         36.24        18.05 o
  -4   4   7       1747.89       1731.67        69.52 o
  -2   4   7        209.39        210.97        23.66 o
   0   4   7         66.61         73.02        21.67 o
   2   4   7       2017.37       1932.92        76.53 o
   4   4   7          2.03          2.65        22.29 o
   6   4   7        383.79        429.97        60.12 o
   8   4   7        129.42        156.91        27.15 o
  10   4   7        263.92        227.50        35.18 o
  12   4   7         17.71         62.44        27.99 o
  14   4   7         32.90         30.70        19.15 o
  16   4   7          1.57        -14.63        16.65 o
  18   4   7         22.57          9.40        16.36 o
 -25   5   7        288.00        204.40        26.03 o
 -23   5   7         17.27         11.12        15.21 o
 -21   5   7        223.43        234.92        29.53 o
 -19   5   7        547.73        588.11        34.94 o
 -17   5   7         25.01         30.93        21.02 o
 -15   5   7        819.35        958.62        52.50 o
 -13   5   7          9.63         24.00        19.40 o
 -11   5   7         16.76         26.20        20.37 o
  -9   5   7       2564.87       2799.40       106.36 o
  -7   5   7        142.06        135.87        22.13 o
  -5   5   7        443.88        559.30        35.48 o
  -3   5   7        214.86        223.54        24.41 o
  -1   5   7       5893.64       6134.51       211.35 o
   1   5   7       1316.59       1332.01        59.23 o
   3   5   7       1644.13       1784.88        73.52 o
   5   5   7       5073.70       5425.26       187.87 o
   7   5   7       1501.30       1598.37        64.23 o
   9   5   7        199.45        191.69        31.18 o
  11   5   7        698.35        752.90        68.37 o
  13   5   7         98.40         68.70        21.44 o
  15   5   7         25.99          9.17        15.20 o
  17   5   7        103.54         70.91        16.14 o
 -24   6   7        109.52         78.61        20.06 o
 -22   6   7         10.77         25.16        16.98 o
 -20   6   7          2.80        -15.67        15.67 o
 -18   6   7         40.82         26.41        19.47 o
 -16   6   7         38.62         94.95        24.40 o
 -14   6   7         60.64         48.17        24.36 o
 -12   6   7        105.02         73.74        24.07 o
 -10   6   7       2827.10       2977.94       110.43 o
  -8   6   7          0.68        -15.14        23.12 o
  -6   6   7        729.60        827.16        44.45 o
  -4   6   7       2848.78       2896.94       107.04 o
  -2   6   7       1156.74       1276.38        57.38 o
   0   6   7       4643.92       4879.23       170.70 o
   2   6   7         96.40        103.97        25.25 o
   4   6   7       4710.74       4871.63       193.84 o
   6   6   7       2038.75       2013.78        81.97 o
   8   6   7          0.42         -3.65        24.31 o
  10   6   7        344.55        346.51        29.23 o
  12   6   7        496.01        494.32        55.30 o
  14   6   7        750.44        738.83        43.16 o
  16   6   7        140.51        176.42        34.71 o
 -21   7   7        292.83        290.66        23.59 o
 -19   7   7        332.52        285.38        40.16 o
 -17   7   7        122.37         71.02        20.18 o
 -15   7   7        508.73        508.48        60.97 o
 -13   7   7         93.23        126.39        26.63 o
 -11   7   7          1.26         18.90        22.64 o
  -9   7   7        851.29        890.06        46.80 o
  -7   7   7        451.71        458.78        37.25 o
  -5   7   7          7.90         14.86        20.24 o
  -3   7   7        321.30        349.74        26.30 o
  -1   7   7        102.74        120.66        19.84 o
   1   7   7        350.62        387.18        26.77 o
   3   7   7        643.76        733.67        40.87 o
   5   7   7       1539.16       1582.50        88.28 o
   7   7   7        252.63        232.81        27.97 o
   9   7   7          1.29          3.39        24.23 o
  11   7   7        367.81        455.63        42.73 o
  13   7   7        246.00        179.54        26.97 o
  15   7   7          7.53        -13.01        30.37 o
 -20   8   7         68.84         69.50        20.14 o
 -18   8   7         67.06         43.23        21.03 o
 -16   8   7        869.97        899.03        81.63 o
 -14   8   7        288.75        269.15        26.81 o
 -12   8   7         56.44         33.29        19.46 o
 -10   8   7       1858.32       1987.28        77.15 o
  -8   8   7        106.71         89.61        20.40 o
  -6   8   7        918.85       1061.21        51.76 o
  -4   8   7       5236.51       5843.39       224.16 o
  -2   8   7        178.97        221.37        30.19 o
   0   8   7          4.57          3.17        20.95 o
   2   8   7         94.69         81.64        28.87 o
   4   8   7        273.55        328.81        43.07 o
   6   8   7        643.10        661.09        99.07 o
   8   8   7         65.21         56.84        27.74 o
  10   8   7         52.50         49.93        23.38 o
  12   8   7        402.77        407.68        37.18 o
  14   8   7         57.94         73.75        27.47 o
 -17   9   7          2.37         21.59        20.33 o
 -15   9   7        848.84        947.34        58.90 o
 -13   9   7          2.26         -5.78        23.88 o
 -11   9   7         22.62          8.15        19.45 o
  -9   9   7         94.31        101.40        29.61 o
  -7   9   7        630.53        690.66        42.63 o
  -5   9   7        182.59        177.06        25.31 o
  -3   9   7         48.97         59.63        26.00 o
  -1   9   7          5.88         -3.17        21.22 o
   1   9   7         14.71         -8.75        36.91 o
   3   9   7        257.29        212.72        61.46 o
   5   9   7       1557.76       1713.70       213.42 o
   7   9   7         35.22         49.17        25.28 o
   9   9   7          0.05          0.75        21.02 o
  11   9   7        716.05        611.86        65.09 o
 -14  10   7          3.09         27.47        34.70 o
 -12  10   7          4.72         15.87        21.82 o
 -10  10   7        400.31        503.10        65.75 o
  -8  10   7         54.05         41.44        21.60 o
  -6  10   7        178.65        231.54        26.35 o
  -4  10   7        880.05       1126.12        75.05 o
  -2  10   7         81.68        124.81        36.07 o
   0  10   7        321.13        389.17        46.01 o
   2  10   7         57.93          8.98        31.75 o
   4  10   7        564.31        533.21       120.77 o
   6  10   7        627.46        647.56        65.70 o
   8  10   7         35.87          3.83        38.32 o
  -9  11   7         26.87        -13.01        31.81 o
  -7  11   7         64.00         33.26        36.87 o
  -5  11   7         10.65         29.47        24.73 o
  -3  11   7        359.92        299.38        47.72 o
  -1  11   7         33.28         14.01        25.84 o
   1  11   7         74.80         90.05        26.04 o
   3  11   7        149.56         78.09        46.27 o
 -24   0   8         51.68         33.06        19.77 o
 -22   0   8         78.15         80.88        26.67 o
 -20   0   8         63.89         84.76        31.25 o
 -18   0   8          3.40        -10.96        31.16 o
 -16   0   8          0.85         18.80        32.35 o
 -14   0   8       1117.30       1292.22        73.63 o
 -12   0   8       5602.87       5998.06       243.65 o
 -10   0   8        402.17        499.41        42.01 o
  -8   0   8       1002.07       1006.65        49.49 o
  -6   0   8        121.51        117.27        24.33 o
  -4   0   8       1413.80       1369.56        71.56 o
  -2   0   8       1709.28       1782.85       109.47 o
   0   0   8        115.91         65.07        40.49 o
   2   0   8        217.56        218.36        43.38 o
   4   0   8       3239.44       3701.61       197.86 o
   6   0   8         92.33        122.33        31.83 o
   8   0   8       2711.64       3076.00       228.71 o
  10   0   8        117.08        167.74        46.27 o
  12   0   8       1161.46       1213.74       108.50 o
  14   0   8       2253.76       2437.32       183.81 o
  16   0   8          3.63        -20.24        24.58 o
  18   0   8        701.79        756.51        66.54 o
 -25   1   8         26.22          2.41        23.86 o
 -23   1   8        822.75        944.45        35.79 o
 -21   1   8        306.86        328.78        29.70 o
 -19   1   8        691.72        751.42        60.68 o
 -17   1   8        540.54        508.45        39.44 o
 -15   1   8        608.77        691.86        40.43 o
 -13   1   8        215.95        228.19        25.46 o
 -11   1   8       1366.84       1485.67        54.39 o
  -9   1   8        206.54        234.86        20.31 o
  -7   1   8        180.20        155.28        19.70 o
  -5   1   8        367.61        334.74        22.53 o
  -3   1   8        923.21        878.96        36.89 o
  -1   1   8        309.90        290.84        33.96 o
   1   1   8         89.39         76.64        29.65 o
   3   1   8       2685.35       2789.25       128.12 o
   5   1   8        181.83        173.08        24.96 o
   7   1   8         12.29        -20.87        21.03 o
   9   1   8       1339.21       1656.65        98.72 o
  11   1   8        771.37        859.91        64.43 o
  13   1   8         62.12         65.61        26.71 o
  15   1   8        349.25        435.38        40.95 o
  17   1   8        453.31        419.60        83.88 o
 -24   2   8         25.20         19.96        16.43 o
 -22   2   8        229.65        195.92        17.49 o
 -20   2   8        913.96        922.56        67.23 o
 -18   2   8        133.05        125.83        21.58 o
 -16   2   8       1102.67       1209.73        67.45 o
 -14   2   8        199.05        229.48        27.18 o
 -12   2   8       7105.67       7995.91       243.74 o
 -10   2   8        300.51        269.86        24.15 o
  -8   2   8        145.91        164.83        19.16 o
  -6   2   8       2167.19       2355.48        85.23 o
  -4   2   8        436.30        461.57        26.87 o
  -2   2   8        476.21        490.34        29.39 o
   0   2   8        233.50        312.00        34.28 o
   2   2   8        398.13        378.49        33.00 o
   4   2   8        682.61        790.09        58.72 o
   6   2   8          1.03          7.27        24.02 o
   8   2   8        216.59        192.69        28.96 o
  10   2   8        296.18        295.60        84.60 o
  12   2   8       1678.86       1810.15       104.87 o
  14   2   8        702.49        841.87        60.85 o
  16   2   8        274.74        287.39        32.72 o
 -23   3   8        456.02        374.11        28.39 o
 -21   3   8        326.01        298.88        25.08 o
 -19   3   8         79.01         93.01        22.82 o
 -17   3   8        107.07        133.23        25.43 o
 -15   3   8        568.91        652.58        57.59 o
 -13   3   8          6.76         15.44        21.97 o
 -11   3   8        373.02        388.89        31.24 o
  -9   3   8          8.20         -1.48        18.37 o
  -7   3   8          0.61         -5.33        18.43 o
  -5   3   8        246.19        269.37        25.15 o
  -3   3   8        540.06        636.06        43.56 o
  -1   3   8         82.08         62.08        18.95 o
   1   3   8        283.76        319.10        25.88 o
   3   3   8       1590.87       1568.18        92.10 o
   5   3   8        119.03        183.81        39.04 o
   7   3   8         52.43         76.66        24.50 o
   9   3   8        411.18        469.47        48.37 o
  11   3   8        437.55        507.56        49.59 o
  13   3   8         81.72        111.34        27.61 o
  15   3   8         64.56         21.69        19.43 o
  17   3   8        115.41         40.40        15.82 o
 -24   4   8         42.09         49.16        28.92 o
 -22   4   8        494.64        380.09        43.22 o
 -20   4   8         38.17         23.01        20.36 o
 -18   4   8       2697.77       2421.86       177.44 o
 -16   4   8         31.70         14.90        23.13 o
 -14   4   8        116.28         91.35        23.72 o
 -12   4   8        916.34        935.39        45.86 o
 -10   4   8        384.02        397.31        34.40 o
  -8   4   8       6193.36       6868.98       210.06 o
  -6   4   8        600.37        573.71        38.86 o
  -4   4   8       1287.13       1402.99        61.81 o
  -2   4   8       1436.37       1539.03        66.56 o
   0   4   8        137.12        147.96        23.34 o
   2   4   8          3.39         -1.95        17.12 o
   4   4   8        332.90        328.39        34.65 o
   6   4   8          9.21         23.11        21.70 o
   8   4   8         19.37          2.28        18.77 o
  10   4   8         19.20          5.92        30.30 o
  12   4   8         46.55         24.53        19.48 o
  14   4   8         54.35         44.99        19.40 o
  16   4   8        331.69        231.17        70.14 o
 -23   5   8         17.23         44.83        28.92 o
 -21   5   8         33.50         35.21        39.03 o
 -19   5   8         99.97         75.11        21.86 o
 -17   5   8        447.05        344.10        28.17 o
 -15   5   8        230.32        232.20        21.28 o
 -13   5   8         10.95         27.69        21.60 o
 -11   5   8        603.55        703.85        39.73 o
  -9   5   8        175.62        150.65        24.58 o
  -7   5   8        772.06        810.12        43.88 o
  -5   5   8       3969.95       4230.57       149.95 o
  -3   5   8        161.21        193.34        26.03 o
  -1   5   8       1968.82       2226.71        87.20 o
   1   5   8       1405.22       1476.27        58.65 o
   3   5   8       1393.82       1411.78        57.18 o
   5   5   8        614.04        617.55        63.45 o
   7   5   8        535.56        673.74        64.37 o
   9   5   8        410.56        380.32        38.87 o
  11   5   8         74.82         68.13        29.01 o
  13   5   8        144.29        121.15        22.58 o
  15   5   8         70.06         53.46        18.73 o
 -20   6   8          6.26         -3.47        16.84 o
 -18   6   8          6.64         31.06        24.46 o
 -16   6   8         75.33         62.39        18.62 o
 -14   6   8        164.64        251.70        70.54 o
 -12   6   8          0.57          8.42        25.62 o
 -10   6   8        247.89        236.26        31.06 o
  -8   6   8         69.05         79.75        27.16 o
  -6   6   8         63.68         80.26        28.41 o
  -4   6   8        317.90        349.65        29.98 o
  -2   6   8          4.57         13.21        22.96 o
   0   6   8        336.84        367.53        26.39 o
   2   6   8          8.78        -17.75        17.75 o
   4   6   8          6.45         31.35        24.46 o
   6   6   8          0.42          2.73        19.30 o
   8   6   8         85.54         96.52        32.20 o
  10   6   8          4.18        -24.66        24.66 o
  12   6   8        400.53        289.25        44.83 o
  14   6   8         61.00        111.34        30.37 o
 -19   7   8          0.29         14.92        16.88 o
 -17   7   8         25.27         55.97        19.98 o
 -15   7   8          4.87          5.16        15.63 o
 -13   7   8         79.47         61.38        29.50 o
 -11   7   8         50.64         18.86        21.26 o
  -9   7   8       1285.57       1374.13        70.13 o
  -7   7   8        501.72        558.34        42.81 o
  -5   7   8          2.41         20.94        31.52 o
  -3   7   8        619.31        766.66        50.23 o
  -1   7   8         38.41         16.40        19.55 o
   1   7   8          1.10          1.12        17.24 o
   3   7   8        348.14        313.37        45.23 o
   5   7   8         62.47         51.53        27.09 o
   7   7   8         18.24          7.65        24.10 o
   9   7   8          8.76        -30.37        30.37 o
  11   7   8        309.50        195.23        39.05 o
 -16   8   8        168.69        105.20        19.14 o
 -14   8   8         18.84         25.01        17.85 o
 -12   8   8          3.68         -0.62        18.44 o
 -10   8   8        206.80        237.84        30.51 o
  -8   8   8        126.72        142.74        25.05 o
  -6   8   8          5.08         -6.49        20.61 o
  -4   8   8        151.18        183.07        30.87 o
  -2   8   8        260.52        284.90        36.88 o
   0   8   8         15.74        -15.10        32.53 o
   2   8   8         18.76          9.96        37.98 o
   4   8   8          5.07         31.33        51.33 o
   6   8   8        129.05         87.38        31.25 o
   8   8   8          5.79        -31.43        33.98 o
  10   8   8         24.57         -8.68        24.58 o
 -13   9   8         49.15         45.53        18.24 o
 -11   9   8          6.84         -0.90        18.97 o
  -9   9   8         38.64         46.05        19.38 o
  -7   9   8          0.28          2.83        38.32 o
  -5   9   8         44.13         36.09        46.27 o
  -3   9   8        192.22        105.10        50.61 o
  -1   9   8        229.23        310.91        69.41 o
   1   9   8          0.86         38.23        57.84 o
   3   9   8          0.91        -17.99        35.80 o
   5   9   8          0.65         25.06        46.27 o
   7   9   8         42.12         27.47        28.92 o
  -8  10   8         88.43        104.80        25.94 o
  -6  10   8        328.08        305.15        62.19 o
  -4  10   8        153.33        141.72        50.61 o
  -2  10   8         24.39         60.73        60.73 o
   0  10   8          3.62         36.15        67.96 o
   2  10   8          2.37        -41.93        66.51 o
 -23   1   9         37.16         35.26        18.04 o
 -21   1   9         27.26         29.05        17.04 o
 -19   1   9          3.79        -12.17        21.31 o
 -17   1   9         31.55          4.34        20.64 o
 -15   1   9          4.82          6.36        21.81 o
 -13   1   9        253.89        253.65        25.97 o
 -11   1   9        100.92         73.76        20.40 o
  -9   1   9        911.03        892.77        36.97 o
  -7   1   9         94.58         83.78        23.39 o
  -5   1   9          5.02          0.47        16.41 o
  -3   1   9        798.42        800.98        40.38 o
  -1   1   9          9.35         -5.11        23.92 o
   1   1   9          0.87        -17.50        23.11 o
   3   1   9        477.96        446.99        45.43 o
   5   1   9        288.40        227.04        46.28 o
   7   1   9          3.79         -1.99        24.28 o
   9   1   9         27.75        -10.09        26.97 o
  11   1   9          0.09         -9.08        21.96 o
  13   1   9         29.49          6.80        19.52 o
 -22   2   9         18.33         -1.80        24.62 o
 -20   2   9        243.47        176.81        22.16 o
 -18   2   9         46.61         77.93        22.89 o
 -16   2   9          0.17        -23.39        24.37 o
 -14   2   9        581.17        545.00        34.98 o
 -12   2   9        518.98        500.57        33.39 o
 -10   2   9        337.58        365.10        33.33 o
  -8   2   9       1227.51       1341.73        53.49 o
  -6   2   9        437.93        387.60        38.38 o
  -4   2   9        147.18        156.38        21.74 o
  -2   2   9        117.62        122.42        21.09 o
   0   2   9         66.29         48.46        23.89 o
   2   2   9         38.26         49.40        23.52 o
   4   2   9        243.95        258.85        49.17 o
   6   2   9         50.71         36.41        24.88 o
   8   2   9         82.25        126.69        33.97 o
  10   2   9         14.29        -11.57        28.63 o
  12   2   9          2.48         12.65        20.14 o
  14   2   9         95.46         72.30        24.58 o
 -21   3   9         10.53         12.18        19.31 o
 -19   3   9        198.62        199.04        24.82 o
 -17   3   9        273.53        260.92        45.47 o
 -15   3   9          3.54         13.14        22.58 o
 -13   3   9         20.75          2.33        22.56 o
 -11   3   9         32.82         -0.23        21.56 o
  -9   3   9         11.63         11.65        18.52 o
  -7   3   9         25.76         71.37        20.37 o
  -5   3   9         83.05         93.54        24.06 o
  -3   3   9        316.84        291.55        27.54 o
  -1   3   9        283.50        232.07        26.49 o
   1   3   9        305.19        278.59        56.36 o
   3   3   9         48.40         25.45        63.62 o
   5   3   9        836.88        976.79        72.08 o
   7   3   9        533.65        563.42        42.25 o
   9   3   9         81.09         87.33        24.31 o
  11   3   9          5.60          9.28        20.05 o
  13   3   9          4.47         -7.66        17.84 o
 -20   4   9        250.15        211.55        31.94 o
 -18   4   9        101.12        105.18        28.34 o
 -16   4   9          0.47        -14.61        21.45 o
 -14   4   9        181.78        220.29        32.73 o
 -12   4   9        353.70        335.48        33.18 o
 -10   4   9        405.67        490.26        35.46 o
  -8   4   9         39.94         40.02        20.52 o
  -6   4   9          1.87         -1.05        19.26 o
  -4   4   9       1348.66       1674.89        68.98 o
  -2   4   9        163.26        160.41        26.60 o
   0   4   9          3.83         -4.87        19.78 o
   2   4   9        340.86        373.36        38.65 o
   4   4   9       1035.66       1185.34        64.87 o
   6   4   9          6.28         24.23        23.04 o
   8   4   9        212.62        154.14        30.91 o
  10   4   9       1058.83       1016.85        97.49 o
  12   4   9          0.27          7.23        24.58 o
 -19   5   9        370.49        237.46        27.97 o
 -17   5   9         15.54          6.41        22.98 o
 -15   5   9        151.23        109.54        28.67 o
 -13   5   9        925.61        940.64        56.67 o
 -11   5   9        207.63        182.44        27.40 o
  -9   5   9         72.73         68.24        21.38 o
  -7   5   9        147.89        137.71        24.91 o
  -5   5   9         67.28         95.23        20.58 o
  -3   5   9         82.49         72.83        22.99 o
  -1   5   9        326.00        326.37        28.49 o
   1   5   9       1822.30       1979.79       193.44 o
   3   5   9        978.26       1068.05        57.00 o
   5   5   9         53.52         42.40        22.67 o
   7   5   9        193.70        245.12        85.32 o
   9   5   9         34.38         42.63        25.50 o
  11   5   9         93.15         91.10        30.37 o
 -18   6   9          8.58         50.71        60.73 o
 -16   6   9        174.81        147.87        26.68 o
 -14   6   9        149.24        111.88        26.08 o
 -12   6   9          0.57         -2.83        21.63 o
 -10   6   9         37.00         67.48        22.98 o
  -8   6   9          9.50         15.31        24.00 o
  -6   6   9         72.96         72.96        24.25 o
  -4   6   9        516.33        591.88        36.23 o
  -2   6   9         46.01         39.73        18.93 o
   0   6   9        410.11        382.46        41.54 o
   2   6   9         36.12         78.80        31.13 o
   4   6   9        455.31        391.43        32.52 o
   6   6   9        774.42        583.84        48.57 o
   8   6   9        240.90        182.52        58.57 o
  10   6   9          4.96         26.03        26.03 o
 -15   7   9          7.09        -23.73        26.75 o
 -13   7   9        149.37        113.99        25.70 o
 -11   7   9         52.76         23.80        20.00 o
  -9   7   9          0.63         -5.87        19.86 o
  -7   7   9          2.81         33.91        23.50 o
  -5   7   9       1762.82       1879.35       103.24 o
  -3   7   9         21.49          8.89        20.17 o
  -1   7   9        226.86        268.20        31.19 o
   1   7   9       1959.26       1931.29       358.18 o
   3   7   9        706.01        626.05        47.15 o
   5   7   9        203.94        203.45        31.93 o
   7   7   9        927.02        810.10        73.78 o
 -12   8   9         36.83          1.24        21.18 o
 -10   8   9        605.18        705.83        63.64 o
  -8   8   9        202.93        233.20        31.75 o
  -6   8   9        270.35        216.68        29.12 o
  -4   8   9        205.51        184.38        49.17 o
  -2   8   9         10.72         30.37        70.85 o
   0   8   9         60.13         31.81        78.08 o
   2   8   9        483.55        297.94        75.21 o
  -7   9   9          9.26        -18.60        18.60 o
  -5   9   9        831.45        581.51        70.88 o
  -3   9   9         19.73        -46.27        56.39 o
  -1   9   9         94.41        -21.69        50.61 o
 -20   0  10         95.15         75.98        27.44 o
 -18   0  10        284.43        216.13        60.02 o
 -16   0  10         10.49        -18.54        33.85 o
 -14   0  10         15.42         44.09        31.67 o
 -12   0  10        610.25        555.05        74.24 o
 -10   0  10        219.66        188.12        32.75 o
  -8   0  10        906.71        869.84        71.04 o
  -6   0  10       1286.22       1400.17        74.62 o
  -4   0  10        390.55        362.29        58.12 o
  -2   0  10         21.43         24.01        28.41 o
   0   0  10          5.49         36.18        28.20 o
   2   0  10         23.80         32.97        29.69 o
   4   0  10         46.70          0.00        56.39 o
  10   0  10          6.46         28.92        43.38 o
 -21   1  10        136.27        105.56        24.58 o
 -19   1  10         57.48         16.17        21.42 o
 -17   1  10        431.07        367.99        50.31 o
 -15   1  10        830.35        858.97        81.89 o
 -13   1  10        362.26        299.49        27.20 o
 -11   1  10        342.68        266.98        36.32 o
  -9   1  10          0.54          3.06        19.84 o
  -7   1  10       1031.00       1022.86        55.68 o
  -5   1  10        257.84        265.05        29.04 o
  -3   1  10        122.06         87.57        20.38 o
  -1   1  10        489.93        510.89        39.45 o
   1   1  10        292.39        225.01        27.08 o
   3   1  10        318.75        437.65        68.05 o
   5   1  10        636.39        652.31        86.78 o
   7   1  10        211.64        228.48        67.97 o
   9   1  10        169.04        174.98        60.74 o
 -20   2  10        150.91        139.63        38.32 o
 -18   2  10        549.99        654.78       110.64 o
 -16   2  10         54.99         33.95        21.29 o
 -14   2  10         73.42         66.72        21.84 o
 -12   2  10        716.68        857.61        46.00 o
 -10   2  10         50.84         57.37        24.96 o
  -8   2  10        828.35        898.94        40.91 o
  -6   2  10       1535.13       1736.00       110.06 o
  -4   2  10         60.27         23.67        21.44 o
  -2   2  10          0.68         16.54        23.91 o
   0   2  10        186.24        201.92        35.07 o
   2   2  10        372.49        378.30        62.58 o
   4   2  10         19.49         36.05        25.28 o
   6   2  10        336.28        316.71        59.29 o
   8   2  10        338.26        253.08        50.62 o
  10   2  10          6.11         -8.68        39.04 o
 -19   3  10        414.43        332.16        62.91 o
 -17   3  10         17.00         15.48        21.05 o
 -15   3  10          6.27         -6.02        22.54 o
 -13   3  10         15.51         -3.90        21.91 o
 -11   3  10         23.99          7.62        19.94 o
  -9   3  10         71.79         32.65        18.72 o
  -7   3  10       1704.77       1964.18       117.17 o
  -5   3  10         39.69         43.48        20.20 o
  -3   3  10         34.38         29.36        28.51 o
  -1   3  10       1109.90       1427.74        87.24 o
   1   3  10        350.58        390.91        46.91 o
   3   3  10        195.96        196.74        33.44 o
   5   3  10        462.00        475.38        45.12 o
   7   3  10        129.55        104.12        43.38 o
   9   3  10        216.75        238.61        47.72 o
 -18   4  10        289.83        181.19        26.59 o
 -16   4  10        148.54         92.09        29.02 o
 -14   4  10        162.23        111.87        21.66 o
 -12   4  10        219.34        232.19        24.67 o
 -10   4  10        377.36        348.46        38.22 o
  -8   4  10        351.33        299.57        32.34 o
  -6   4  10         75.75         99.60        19.18 o
  -4   4  10        989.52       1072.39        55.05 o
  -2   4  10        151.76        126.23        30.50 o
   0   4  10        153.38        160.51        29.43 o
   2   4  10          2.54         -3.26        29.84 o
   4   4  10        523.24        538.03        48.18 o
   6   4  10         46.97         54.95        39.04 o
 -15   5  10         84.36         55.50        24.01 o
 -13   5  10         16.76         13.27        28.92 o
 -11   5  10          3.74         27.90        24.98 o
  -9   5  10        461.44        421.09        34.45 o
  -7   5  10         63.30         40.10        22.74 o
  -5   5  10         74.55         51.68        23.58 o
  -3   5  10         93.51        107.34        19.89 o
  -1   5  10         15.38        -21.18        23.53 o
   1   5  10         67.95        101.09        27.71 o
   3   5  10        155.65         78.09        37.60 o
   5   5  10         35.37         30.37        40.49 o
 -14   6  10          7.59         -7.62        26.03 o
 -12   6  10          1.35         -6.87        22.32 o
 -10   6  10          2.51         20.65        26.71 o
  -8   6  10         32.47         42.41        21.71 o
  -6   6  10          4.36          6.71        21.77 o
  -4   6  10          6.32         -6.20        20.01 o
  -2   6  10         83.83        114.60        24.82 o
   0   6  10        158.59        119.99        44.11 o
   2   6  10          6.46         15.77        31.03 o
 -11   7  10          0.54         -8.68        31.81 o
  -9   7  10        105.34         61.32        34.71 o
  -7   7  10         86.83         35.66        20.56 o
  -5   7  10         29.62         20.36        30.37 o
  -3   7  10         39.73        -54.95        54.95 o
  -1   7  10          0.12        -69.41        69.41 o
 -15   1  11          1.79         25.89        21.69 o
 -13   1  11          1.49         14.94        25.70 o
 -11   1  11         98.92         48.82        25.70 o
  -9   1  11          1.22          1.53        37.85 o
  -7   1  11          0.99          6.60        33.97 o
  -5   1  11        151.88         96.71        24.60 o
  -3   1  11         30.97         13.36        23.25 o
  -1   1  11          8.19         28.20        25.56 o
   1   1  11        510.96        427.52        62.91 o
   3   1  11        125.52        122.91        52.06 o
 -16   2  11          5.96         26.03        33.26 o
 -14   2  11         14.71         41.24        23.45 o
 -12   2  11         51.98         38.93        19.15 o
 -10   2  11        121.90         61.97        27.38 o
  -8   2  11          2.63         -6.04        31.17 o
  -6   2  11        472.82        402.96        83.73 o
  -4   2  11         77.29         73.75        24.91 o
  -2   2  11        181.02        144.50        44.83 o
   0   2  11          2.49         47.72        46.27 o
   2   2  11          0.08         -2.89        47.72 o
   4   2  11         13.24        -13.01        50.61 o
 -13   3  11          1.00         24.58        34.70 o
 -11   3  11        166.92        133.66        28.07 o
  -9   3  11        183.92         86.77        44.83 o
  -7   3  11         32.74         13.01        54.95 o
  -5   3  11        114.39         86.52        23.06 o
  -3   3  11          8.56         -0.19        23.45 o
  -1   3  11          0.29        -21.69        40.49 o
   1   3  11        253.59        201.01        46.28 o
   3   3  11         85.61        137.37        49.17 o
 -12   4  11          0.73         -7.23        39.04 o
 -10   4  11        189.25        150.39        52.06 o
  -8   4  11         46.69         40.49        41.93 o
  -6   4  11          3.82          4.34        56.39 o
  -4   4  11        108.40         96.88        62.18 o
  -2   4  11         93.83        134.48        40.49 o
   0   4  11         71.69         72.30        31.81 o
  -9   5  11          6.45        -36.15        36.15 o
  -7   5  11        605.83        477.31        72.32 o
                                                
